# Supplementary material for: (2,4-Dipropoxyphen­yl)boronic acid
Source: Acta Crystallogr Sect E Struct Rep Online. 2011 Nov 30;67(Pt 12):o3455. doi: 10.1107/S1600536811049737 (PMC3239085; doi:10.1107/S1600536811049737)
Supplement: Supplementary file 1 [file e-67-o3455-sup1.cif]

##############################################################################
#                                                                            #
# This CIF contains the data in a paper accepted for publication in          #
# Acta Crystallographica Section E. It conforms to the requirements of       #
# Notes for Authors for Acta Crystallographica Section E, and has been       #
# peer reviewed under the auspices of the IUCr Commission on Journals.       #
#                                                                            #
# Full details of the Crystallographic Information File format               #
# are given in the paper "The Crystallographic Information File (CIF):       #
# a New Standard Archive File for Crystallography" by S. R. Hall, F. H.      #
# Allen and I. D. Brown [Acta Cryst. (1991), A47, 655-685].                  #
#                                                                            #
# The current version of the core CIF dictionary is obtainable from          #
# ftp://ftp.iucr.org/pub/cif_core.dic.                                       #
#                                                                            #
# Software is freely available for graphical display of the structure(s)     #
# in this CIF. For information consult the CIF software page                 #
# http://www.iucr.org/resources/cif/software.                                #
#                                                                            #
# This file may be used for bona fide research purposes within the           #
# scientific community so long as proper attribution is given to the journal # 
# article from which it was obtained.                                        #
#                                                                            #
##############################################################################
data_global
_audit_creation_method     'PLATON <TABLE ACC> option'
_journal_date_recd_electronic     2011-11-17
_journal_date_accepted     2011-11-21
_journal_name_full     'Acta Crystallographica, Section E'
_journal_year     2011
_journal_volume     67
_journal_issue     12
_journal_page_first     o3455
_journal_page_last     o3455
_journal_paper_category     QO
_journal_paper_doi     10.1107/S1600536811049737
_journal_coeditor_code     ZJ2041
_publ_contact_author_name
;
'Krzysztof Durka'
;
_publ_contact_author_address
;
Physical Chemistry Department, Faculty of Chemistry
Warsaw University of Technology, Noakowskiego 3, 00-664 Warsaw, Poland
;
_publ_contact_author_email     kdurka@ch.pw.edu.pl
_publ_contact_author_fax     '+(4822)6282741'
_publ_contact_author_phone     '+(4822)2347575'
_publ_section_title
;
(2,4-Dipropoxyphenyl)boronic acid
;
loop_
    _publ_author_name
    _publ_author_address
    'D\;abrowski, Marek'
;
Physical Chemistry Department, Faculty of Chemistry
Warsaw University of Technology, Noakowskiego 3, 00-664 Warsaw, Poland
;
    'Durka, Krzysztof'
;
Physical Chemistry Department, Faculty of Chemistry
Warsaw University of Technology, Noakowskiego 3, 00-664 Warsaw, Poland
;
    'Luli\'nski, Sergiusz'
;
Physical Chemistry Department, Faculty of Chemistry
Warsaw University of Technology, Noakowskiego 3, 00-664 Warsaw, Poland
;
    'Serwatowski, Janusz'
;
Physical Chemistry Department, Faculty of Chemistry
Warsaw University of Technology, Noakowskiego 3, 00-664 Warsaw, Poland
;
data_I
_chemical_name_systematic
;
(2,4-Dipropoxyphenyl)boronic acid
;
_chemical_formula_moiety     'C12 H19 B O4'
_chemical_formula_sum     'C12 H19 B O4'
_chemical_formula_iupac     'C12 H19 B O4'
_chemical_formula_weight     238.08
_chemical_melting_point     ?
_symmetry_cell_setting     triclinic
_symmetry_space_group_name_H-M     'P -1'
_symmetry_space_group_name_Hall     '-P 1'
loop_
    _symmetry_equiv_pos_site_id
    _symmetry_equiv_pos_as_xyz
    1 x,y,z
    2 -x,-y,-z
_cell_length_a     7.9630(9)
_cell_length_b     8.8014(12)
_cell_length_c     9.3182(13)
_cell_angle_alpha     101.585(11)
_cell_angle_beta     91.924(10)
_cell_angle_gamma     90.826(10)
_cell_volume     639.26(15)
_cell_formula_units_Z     2
_cell_measurement_reflns_used     1540
_cell_measurement_theta_min     2.6484
_cell_measurement_theta_max     28.3809
_cell_measurement_temperature     100(2)
_exptl_crystal_description     'unshaped'
_exptl_crystal_colour     'colourless'
_exptl_crystal_size_max     0.15
_exptl_crystal_size_mid     0.12
_exptl_crystal_size_min     0.10
_exptl_crystal_density_diffrn     1.237
_exptl_crystal_density_method     'Not Measured'
_exptl_crystal_F_000     256
_exptl_absorpt_coefficient_mu     0.090
_exptl_absorpt_correction_type     multi-scan
_exptl_absorpt_process_details
;
(SORTAV; Blessing, 1995)
;
_exptl_absorpt_correction_T_min     0.98642
_exptl_absorpt_correction_T_max     0.99213
_diffrn_ambient_temperature     100(2)
_diffrn_radiation_type     MoK\a
_diffrn_radiation_wavelength     0.71073
_diffrn_radiation_source     'TXS rotating anode'
_diffrn_radiation_monochromator     'multi-layer optics'
_diffrn_measurement_device_type     'Bruker APEXII'
_diffrn_measurement_device     '\k-geometry diffractometer'
_diffrn_measurement_method     'omega scans'
_diffrn_reflns_number     12243
_diffrn_reflns_av_R_equivalents     0.0244
_diffrn_reflns_av_sigmaI/netI     0.0408
_diffrn_reflns_theta_min     2.91
_diffrn_reflns_theta_max     27.5
_diffrn_reflns_theta_full     27.5
_diffrn_measured_fraction_theta_max     0.979
_diffrn_measured_fraction_theta_full     0.979
_diffrn_reflns_limit_h_min     -10
_diffrn_reflns_limit_h_max     10
_diffrn_reflns_limit_k_min     -11
_diffrn_reflns_limit_k_max     11
_diffrn_reflns_limit_l_min     -12
_diffrn_reflns_limit_l_max     12
_refine_special_details
;
Refinement of <i>F</i>^2^ against ALL reflections. The weighted <i>R</i>-factor
<i>wR</i> and goodness of fit <i>S</i> are based on <i>F</i>^2^, conventional
<i>R</i>-factors <i>R</i> are based on <i>F</i>, with <i>F</i> set to zero for
negative <i>F</i>^2^. The threshold expression of <i>F</i>^2^ >
\s(<i>F</i>^2^) is used only for calculating <i>R</i>-factors(gt) <i>etc</i>.
and is not relevant to the choice of reflections for refinement.
<i>R</i>-factors based on <i>F</i>^2^ are statistically about twice as large
as those based on <i>F</i>, and <i>R</i>- factors based on ALL data will be
even larger.
;
_reflns_number_total     2950
_reflns_number_gt     1981
_reflns_threshold_expression     >2sigma(I)
_refine_ls_structure_factor_coef     Fsqd
_refine_ls_matrix_type     full
_refine_ls_R_factor_all     0.0571
_refine_ls_R_factor_gt     0.0326
_refine_ls_wR_factor_gt     0.0770
_refine_ls_wR_factor_ref     0.0812
_refine_ls_goodness_of_fit_ref     0.895
_refine_ls_restrained_S_all     0.895
_refine_ls_number_reflns     2950
_refine_ls_number_parameters     154
_refine_ls_number_restraints     0
_refine_ls_hydrogen_treatment     constr
_refine_ls_weighting_scheme     calc
_refine_ls_weighting_details
         'calc w=1/[\s^2^(Fo^2^)+(0.0487P)^2^+0.0000P] where P=(Fo^2^+2Fc^2^)/3'
_atom_sites_solution_hydrogens     geom
_atom_sites_solution_primary     direct
_atom_sites_solution_secondary     difmap
_refine_ls_shift/su_max     0.000
_refine_ls_shift/su_mean     0.000
_refine_diff_density_max     0.348
_refine_diff_density_min     -0.186
_refine_ls_extinction_method     none
loop_
    _atom_type_symbol
    _atom_type_description
    _atom_type_scat_dispersion_real
    _atom_type_scat_dispersion_imag
    _atom_type_scat_source
    O O 0.0106 0.0060 'International Tables Vol C Tables 4.2.6.8 and 6.1.1.4'
    B B 0.0013 0.0007 'International Tables Vol C Tables 4.2.6.8 and 6.1.1.4'
    H H 0.0000 0.0000 'International Tables Vol C Tables 4.2.6.8 and 6.1.1.4'
    C C 0.0033 0.0016 'International Tables Vol C Tables 4.2.6.8 and 6.1.1.4'
_computing_data_collection     'APEX2 (Bruker, 2010)'
_computing_cell_refinement     'SAINT (Bruker, 2010)'
_computing_data_reduction
;
SAINT (Bruker, 2010)
;
_computing_structure_solution
;
SHELXS97 (Sheldrick, 2008)
;
_computing_structure_refinement
;
SHELXS97 (Sheldrick, 2008)
;
_computing_molecular_graphics     'DIAMOND (Brandenburg, 2005)'
_computing_publication_material     'PLATON (Spek, 2009)'
loop_
    _atom_site_type_symbol
    _atom_site_label
    _atom_site_fract_x
    _atom_site_fract_y
    _atom_site_fract_z
    _atom_site_U_iso_or_equiv
    _atom_site_thermal_displace_type
    _atom_site_calc_flag
    _atom_site_refinement_flags
    _atom_site_occupancy
    O O1 0.62433(10) 0.32104(9) -0.46474(8) 0.0260(3) Uani . . 1.000
    O O2 0.54695(10) 0.55834(9) -0.31800(8) 0.0243(3) Uani . . 1.000
    O O3 0.67310(10) 0.60724(8) -0.04282(8) 0.0209(2) Uani . . 1.000
    O O4 0.96656(9) 0.20013(9) 0.13916(8) 0.0211(2) Uani . . 1.000
    C C1 0.72028(13) 0.36735(12) -0.19957(11) 0.0169(3) Uani . . 1.000
    C C2 0.73803(13) 0.46070(12) -0.05836(11) 0.0174(3) Uani . . 1.000
    C C3 0.81690(13) 0.40958(12) 0.05908(11) 0.0176(3) Uani . . 1.000
    C C4 0.88240(13) 0.26147(13) 0.03411(11) 0.0173(3) Uani . . 1.000
    C C5 0.86780(13) 0.16440(12) -0.10371(11) 0.0181(3) Uani . . 1.000
    C C6 0.78780(13) 0.21836(13) -0.21711(11) 0.0187(3) Uani . . 1.000
    C C7 0.69286(13) 0.71279(12) 0.09706(11) 0.0177(3) Uani . . 1.000
    C C8 0.61739(14) 0.86468(12) 0.08068(12) 0.0215(3) Uani . . 1.000
    C C9 0.62471(15) 0.98129(13) 0.22669(12) 0.0282(4) Uani . . 1.000
    C C10 0.99022(14) 0.29466(12) 0.28420(11) 0.0192(3) Uani . . 1.000
    C C11 1.09520(15) 0.20257(13) 0.37344(11) 0.0227(3) Uani . . 1.000
    C C12 1.13065(15) 0.29436(14) 0.52911(12) 0.0274(4) Uani . . 1.000
    B B1 0.62724(15) 0.41844(14) -0.33306(13) 0.0179(3) Uani . . 1.000
    H H1 0.57125 0.36132 -0.52650 0.0390 Uiso . . 1.000
    H H2 0.56001 0.60749 -0.23113 0.0363 Uiso . . 1.000
    H H3 0.82554 0.47458 0.15376 0.0212 Uiso . . 1.000
    H H5 0.91199 0.06295 -0.11955 0.0218 Uiso . . 1.000
    H H6 0.77807 0.15181 -0.31097 0.0224 Uiso . . 1.000
    H H7A 0.63476 0.67028 0.17313 0.0212 Uiso . . 1.000
    H H7B 0.81346 0.72820 0.12665 0.0212 Uiso . . 1.000
    H H8A 0.67939 0.90801 0.00721 0.0258 Uiso . . 1.000
    H H8B 0.49893 0.84662 0.04476 0.0258 Uiso . . 1.000
    H H9A 0.57467 1.07872 0.21307 0.0423 Uiso . . 1.000
    H H9B 0.56207 0.93909 0.29913 0.0423 Uiso . . 1.000
    H H9C 0.74208 1.00076 0.26141 0.0423 Uiso . . 1.000
    H H10A 1.04869 0.39351 0.27963 0.0231 Uiso . . 1.000
    H H10B 0.88032 0.31853 0.32916 0.0231 Uiso . . 1.000
    H H11A 1.03500 0.10437 0.37739 0.0272 Uiso . . 1.000
    H H11B 1.20288 0.17630 0.32526 0.0272 Uiso . . 1.000
    H H12A 1.19865 0.23225 0.58440 0.0411 Uiso . . 1.000
    H H12B 1.19187 0.39080 0.52538 0.0411 Uiso . . 1.000
    H H12C 1.02418 0.31895 0.57745 0.0411 Uiso . . 1.000
loop_
    _atom_site_aniso_label
    _atom_site_aniso_U_11
    _atom_site_aniso_U_22
    _atom_site_aniso_U_33
    _atom_site_aniso_U_12
    _atom_site_aniso_U_13
    _atom_site_aniso_U_23
    O1 0.0343(5) 0.0274(5) 0.0162(4) 0.0093(4) -0.0060(3) 0.0047(3)
    O2 0.0343(5) 0.0246(4) 0.0133(4) 0.0074(3) -0.0056(3) 0.0031(3)
    O3 0.0294(4) 0.0171(4) 0.0156(4) 0.0066(3) -0.0050(3) 0.0026(3)
    O4 0.0283(4) 0.0201(4) 0.0146(4) 0.0076(3) -0.0057(3) 0.0031(3)
    C1 0.0165(5) 0.0199(5) 0.0150(5) 0.0004(4) -0.0009(4) 0.0056(4)
    C2 0.0173(5) 0.0176(5) 0.0182(5) 0.0023(4) -0.0004(4) 0.0061(4)
    C3 0.0204(5) 0.0186(5) 0.0132(5) 0.0019(4) -0.0014(4) 0.0017(4)
    C4 0.0163(5) 0.0208(5) 0.0160(5) 0.0011(4) -0.0016(4) 0.0072(4)
    C5 0.0200(6) 0.0149(5) 0.0194(6) 0.0038(4) 0.0004(4) 0.0031(4)
    C6 0.0193(5) 0.0221(6) 0.0142(5) 0.0000(4) -0.0009(4) 0.0027(4)
    C7 0.0200(5) 0.0190(6) 0.0134(5) 0.0013(4) -0.0021(4) 0.0021(4)
    C8 0.0257(6) 0.0189(6) 0.0201(6) 0.0038(5) -0.0012(4) 0.0048(5)
    C9 0.0351(7) 0.0210(6) 0.0269(6) 0.0047(5) -0.0034(5) 0.0016(5)
    C10 0.0240(6) 0.0182(5) 0.0149(5) 0.0032(4) -0.0030(4) 0.0023(4)
    C11 0.0288(6) 0.0225(6) 0.0167(5) 0.0046(5) -0.0049(4) 0.0041(5)
    C12 0.0357(7) 0.0281(7) 0.0182(6) 0.0041(5) -0.0063(5) 0.0051(5)
    B1 0.0167(6) 0.0206(6) 0.0175(6) 0.0000(5) -0.0010(5) 0.0067(5)
_geom_special_details
;
Bond distances, angles <i>etc</i>. have been calculated using the rounded
fractional coordinates. All su's are estimated from the variances of the
(full) variance-covariance matrix. The cell e.s.d.'s are taken into account in
the estimation of distances, angles and torsion angles
;
loop_
    _geom_bond_atom_site_label_1
    _geom_bond_atom_site_label_2
    _geom_bond_site_symmetry_1
    _geom_bond_site_symmetry_2
    _geom_bond_distance
    _geom_bond_publ_flag
    O1 B1 . . 1.3476(14) yes
    O2 B1 . . 1.3798(15) yes
    O3 C2 . . 1.3788(13) yes
    O3 C7 . . 1.4431(13) yes
    O4 C4 . . 1.3702(13) yes
    O4 C10 . . 1.4426(13) yes
    O1 H1 . . 0.8400 no
    O2 H2 . . 0.8400 no
    C1 C2 . . 1.4058(14) no
    C1 C6 . . 1.4055(16) no
    C1 B1 . . 1.5719(16) yes
    C2 C3 . . 1.3979(15) no
    C3 C4 . . 1.3898(16) no
    C4 C5 . . 1.3925(15) no
    C5 C6 . . 1.3831(15) no
    C7 C8 . . 1.5068(15) no
    C8 C9 . . 1.5297(16) no
    C10 C11 . . 1.5135(16) no
    C11 C12 . . 1.5270(15) no
    C3 H3 . . 0.9500 no
    C5 H5 . . 0.9500 no
    C6 H6 . . 0.9500 no
    C7 H7A . . 0.9900 no
    C7 H7B . . 0.9900 no
    C8 H8A . . 0.9900 no
    C8 H8B . . 0.9900 no
    C9 H9A . . 0.9800 no
    C9 H9B . . 0.9800 no
    C9 H9C . . 0.9800 no
    C10 H10A . . 0.9900 no
    C10 H10B . . 0.9900 no
    C11 H11A . . 0.9900 no
    C11 H11B . . 0.9900 no
    C12 H12A . . 0.9800 no
    C12 H12B . . 0.9800 no
    C12 H12C . . 0.9800 no
loop_
    _geom_contact_atom_site_label_1
    _geom_contact_atom_site_label_2
    _geom_contact_distance
    _geom_contact_site_symmetry_1
    _geom_contact_site_symmetry_2
    _geom_contact_publ_flag
    O1 O2 2.7938(12) . 2_664 no
    O2 O3 2.6722(11) . . no
    O2 O1 2.7938(12) . 2_664 no
    O3 O2 2.6722(11) . . no
    O1 H10B 2.8400 . 1_554 no
    O1 H6 2.5600 . . no
    O2 H1 1.9600 . 2_664 no
    O3 H2 1.9500 . . no
    O4 H9C 2.9000 . 1_545 no
    O4 H5 2.5000 . 2_755 no
    C1 C7 3.5564(15) . 2_665 no
    C7 C1 3.5564(15) . 2_665 no
    C8 C8 3.5788(16) . 2_675 no
    C1 H10A 3.0000 . 2_765 no
    C1 H7A 2.8700 . 2_665 no
    C2 H2 2.6500 . . no
    C3 H7B 2.7500 . . no
    C3 H10B 2.8200 . . no
    C3 H7A 2.7800 . . no
    C3 H10A 2.7400 . . no
    C4 H7B 2.9000 . 2_765 no
    C5 H7B 2.7300 . 2_765 no
    C5 H8B 2.9900 . 2_665 no
    C5 H8A 3.0600 . 1_545 no
    C6 H9B 3.1000 . 2_665 no
    C6 H12C 2.9800 . 1_554 no
    C6 H8B 2.9500 . 2_665 no
    C7 H12A 3.0000 . 2_766 no
    C7 H3 2.5000 . . no
    C10 H3 2.5400 . . no
    C11 H5 2.9700 . 2_755 no
    B1 H1 2.9900 . 2_664 no
    B1 H7A 2.8000 . 2_665 no
    B1 H10A 3.0200 . 2_765 no
    H1 O2 1.9600 . 2_664 no
    H1 B1 2.9900 . 2_664 no
    H1 H2 2.5200 . 2_664 no
    H2 O3 1.9500 . . no
    H2 C2 2.6500 . . no
    H2 H1 2.5200 . 2_664 no
    H3 C7 2.5000 . . no
    H3 C10 2.5400 . . no
    H3 H7A 2.3000 . . no
    H3 H7B 2.3000 . . no
    H3 H10A 2.3000 . . no
    H3 H10B 2.3700 . . no
    H5 O4 2.5000 . 2_755 no
    H5 C11 2.9700 . 2_755 no
    H6 O1 2.5600 . . no
    H7A C3 2.7800 . . no
    H7A H3 2.3000 . . no
    H7A H9B 2.5100 . . no
    H7A C1 2.8700 . 2_665 no
    H7A B1 2.8000 . 2_665 no
    H7A H12A 2.5700 . 2_766 no
    H7B C3 2.7500 . . no
    H7B H3 2.3000 . . no
    H7B H9C 2.5600 . . no
    H7B C4 2.9000 . 2_765 no
    H7B C5 2.7300 . 2_765 no
    H8A C5 3.0600 . 1_565 no
    H8B C5 2.9900 . 2_665 no
    H8B C6 2.9500 . 2_665 no
    H9B H7A 2.5100 . . no
    H9B C6 3.1000 . 2_665 no
    H9C O4 2.9000 . 1_565 no
    H9C H7B 2.5600 . . no
    H10A C3 2.7400 . . no
    H10A H3 2.3000 . . no
    H10A H12B 2.5300 . . no
    H10A C1 3.0000 . 2_765 no
    H10A B1 3.0200 . 2_765 no
    H10B O1 2.8400 . 1_556 no
    H10B C3 2.8200 . . no
    H10B H3 2.3700 . . no
    H10B H12C 2.5500 . . no
    H12A C7 3.0000 . 2_766 no
    H12A H7A 2.5700 . 2_766 no
    H12B H10A 2.5300 . . no
    H12C C6 2.9800 . 1_556 no
    H12C H10B 2.5500 . . no
loop_
    _geom_angle_atom_site_label_1
    _geom_angle_atom_site_label_2
    _geom_angle_atom_site_label_3
    _geom_angle_site_symmetry_1
    _geom_angle_site_symmetry_2
    _geom_angle_site_symmetry_3
    _geom_angle
    _geom_angle_publ_flag
    C2 O3 C7 . . . 119.07(8) yes
    C4 O4 C10 . . . 118.39(8) yes
    B1 O1 H1 . . . 109.00 no
    B1 O2 H2 . . . 109.00 no
    C2 C1 C6 . . . 116.11(9) no
    C2 C1 B1 . . . 124.11(10) yes
    C6 C1 B1 . . . 119.76(9) yes
    O3 C2 C1 . . . 115.62(9) yes
    C1 C2 C3 . . . 122.57(10) no
    O3 C2 C3 . . . 121.81(9) yes
    C2 C3 C4 . . . 118.46(9) no
    O4 C4 C5 . . . 114.96(10) yes
    O4 C4 C3 . . . 123.87(9) yes
    C3 C4 C5 . . . 121.17(10) no
    C4 C5 C6 . . . 118.80(10) no
    C1 C6 C5 . . . 122.88(10) no
    O3 C7 C8 . . . 107.64(8) yes
    C7 C8 C9 . . . 111.13(9) no
    O4 C10 C11 . . . 106.96(8) yes
    C10 C11 C12 . . . 111.14(9) no
    C2 C3 H3 . . . 121.00 no
    C4 C3 H3 . . . 121.00 no
    C6 C5 H5 . . . 121.00 no
    C4 C5 H5 . . . 121.00 no
    C1 C6 H6 . . . 119.00 no
    C5 C6 H6 . . . 119.00 no
    O3 C7 H7A . . . 110.00 no
    O3 C7 H7B . . . 110.00 no
    H7A C7 H7B . . . 108.00 no
    C8 C7 H7B . . . 110.00 no
    C8 C7 H7A . . . 110.00 no
    C7 C8 H8B . . . 109.00 no
    C7 C8 H8A . . . 109.00 no
    C9 C8 H8A . . . 109.00 no
    C9 C8 H8B . . . 109.00 no
    H8A C8 H8B . . . 108.00 no
    C8 C9 H9B . . . 109.00 no
    C8 C9 H9C . . . 109.00 no
    H9A C9 H9B . . . 109.00 no
    C8 C9 H9A . . . 109.00 no
    H9A C9 H9C . . . 109.00 no
    H9B C9 H9C . . . 109.00 no
    O4 C10 H10A . . . 110.00 no
    H10A C10 H10B . . . 109.00 no
    C11 C10 H10B . . . 110.00 no
    O4 C10 H10B . . . 110.00 no
    C11 C10 H10A . . . 110.00 no
    C10 C11 H11B . . . 109.00 no
    C10 C11 H11A . . . 109.00 no
    C12 C11 H11A . . . 109.00 no
    C12 C11 H11B . . . 109.00 no
    H11A C11 H11B . . . 108.00 no
    C11 C12 H12B . . . 109.00 no
    C11 C12 H12C . . . 109.00 no
    H12A C12 H12B . . . 109.00 no
    C11 C12 H12A . . . 109.00 no
    H12A C12 H12C . . . 109.00 no
    H12B C12 H12C . . . 109.00 no
    O2 B1 C1 . . . 121.77(10) yes
    O1 B1 O2 . . . 119.62(10) yes
    O1 B1 C1 . . . 118.60(10) yes
loop_
    _geom_torsion_atom_site_label_1
    _geom_torsion_atom_site_label_2
    _geom_torsion_atom_site_label_3
    _geom_torsion_atom_site_label_4
    _geom_torsion_site_symmetry_1
    _geom_torsion_site_symmetry_2
    _geom_torsion_site_symmetry_3
    _geom_torsion_site_symmetry_4
    _geom_torsion
    _geom_torsion_publ_flag
    C7 O3 C2 C1 . . . . -177.25(9) no
    C7 O3 C2 C3 . . . . 2.44(14) no
    C2 O3 C7 C8 . . . . 177.61(9) no
    C10 O4 C4 C5 . . . . 178.70(9) no
    C10 O4 C4 C3 . . . . -0.52(15) no
    C4 O4 C10 C11 . . . . -176.48(9) no
    C6 C1 C2 O3 . . . . 179.27(9) no
    C2 C1 B1 O2 . . . . -3.72(17) no
    B1 C1 C6 C5 . . . . -178.48(10) no
    C6 C1 B1 O2 . . . . 174.52(10) no
    B1 C1 C2 C3 . . . . 177.87(10) no
    C2 C1 C6 C5 . . . . -0.11(16) no
    C6 C1 C2 C3 . . . . -0.42(15) no
    C2 C1 B1 O1 . . . . 177.34(10) no
    B1 C1 C2 O3 . . . . -2.44(15) no
    C6 C1 B1 O1 . . . . -4.42(15) no
    O3 C2 C3 C4 . . . . -178.64(10) no
    C1 C2 C3 C4 . . . . 1.03(16) no
    C2 C3 C4 C5 . . . . -1.12(16) no
    C2 C3 C4 O4 . . . . 178.05(10) no
    C3 C4 C5 C6 . . . . 0.62(16) no
    O4 C4 C5 C6 . . . . -178.62(9) no
    C4 C5 C6 C1 . . . . 0.00(17) no
    O3 C7 C8 C9 . . . . 177.03(9) no
    O4 C10 C11 C12 . . . . 178.86(9) no
loop_
    _geom_hbond_atom_site_label_D
    _geom_hbond_atom_site_label_H
    _geom_hbond_atom_site_label_A
    _geom_hbond_site_symmetry_A
    _geom_hbond_distance_DH
    _geom_hbond_distance_HA
    _geom_hbond_distance_DA
    _geom_hbond_angle_DHA
    _geom_hbond_publ_flag
    O1 H1 O2 2_664 0.840 1.960 2.7940(10)
                                        176.0 yes
    O2 H2 O3 . 0.840 1.950 2.6720(10)
                                    144.0 yes
    C5 H5 O4 2_755 0.950 2.500 3.4450(10)
                                        175.0 yes
    C10 H10B O1 1_556 0.990 2.844 3.7780(10)
                                           157.5 yes
    C8 H8B Cg1 2_556 0.990 2.829 3.6710(10)
                                          143.4 yes
_iucr_refine_instructions_details
;
TITL agn2 in P-1
CELL  0.71073   7.9630   8.8014   9.3182  101.585   91.924   90.826
ZERR     2.00   0.0009   0.0012   0.0013    0.011    0.010    0.010
LATT   1
SFAC  C    H    B    O
UNIT  24   38   2    8
MERG   2
EQIV $1 -x+1, -y+1, -z+1
HTAB O2 O3
HTAB O1 O2_$1
FMAP   2
PLAN    3
ACTA
BOND   $H
CONF
LIST   3
WGHT     0.04870
L.S.  10
TEMP  -173.00
FVAR     0.50785
MOLE    1
C1    1    0.279722    0.632658    0.199576    11.00000    0.01650    0.01997 =
        0.01495    0.00560   -0.00091    0.00043
C2    1    0.261976    0.539265    0.058345    11.00000    0.01729    0.01769 =
        0.01815    0.00606   -0.00040    0.00220
C3    1    0.183100    0.590415   -0.059065    11.00000    0.02039    0.01860 =
        0.01315    0.00173   -0.00144    0.00195
AFIX   43
H3    2    0.174466    0.525420   -0.153751    11.00000   -1.20000
AFIX    0
C4    1    0.117595    0.738537   -0.034110    11.00000    0.01639    0.02073 =
        0.01593    0.00716   -0.00166    0.00105
C5    1    0.132188    0.835607    0.103722    11.00000    0.02009    0.01497 =
        0.01945    0.00307    0.00040    0.00374
AFIX   43
H5    2    0.087988    0.937054    0.119578    11.00000   -1.20000
AFIX    0
C6    1    0.212206    0.781636    0.217115    11.00000    0.01925    0.02218 =
        0.01419    0.00270   -0.00093   -0.00003
AFIX   43
H6    2    0.221953    0.848194    0.310977    11.00000   -1.20000
AFIX    0
C7    1    0.307150    0.287176   -0.097068    11.00000    0.02001    0.01890 =
        0.01338    0.00204   -0.00215    0.00132
AFIX   23
H7A   2    0.365247    0.329693   -0.173140    11.00000   -1.20000
H7B   2    0.186553    0.271764   -0.126665    11.00000   -1.20000
AFIX    0
C8    1    0.382593    0.135325   -0.080707    11.00000    0.02567    0.01880 =
        0.02009    0.00475   -0.00128    0.00375
AFIX   23
H8A   2    0.320585    0.091983   -0.007243    11.00000   -1.20000
H8B   2    0.501041    0.153382   -0.044773    11.00000   -1.20000
AFIX    0
C9    1    0.375305    0.018722   -0.226702    11.00000    0.03521    0.02104 =
        0.02682    0.00159   -0.00351    0.00464
AFIX   33
H9A   2    0.425349   -0.078704   -0.213072    11.00000   -1.50000
H9B   2    0.437960    0.060919   -0.299138    11.00000   -1.50000
H9C   2    0.257938   -0.000759   -0.261435    11.00000   -1.50000
AFIX    0
C10   1    0.009772    0.705331   -0.284216    11.00000    0.02400    0.01821 =
        0.01485    0.00230   -0.00296    0.00321
AFIX   23
H10A  2   -0.048712    0.606486   -0.279641    11.00000   -1.20000
H10B  2    0.119674    0.681442   -0.329169    11.00000   -1.20000
AFIX    0
C11   1   -0.095177    0.797439   -0.373443    11.00000    0.02872    0.02246 =
        0.01658    0.00404   -0.00485    0.00458
AFIX   23
H11A  2   -0.034949    0.895617   -0.377402    11.00000   -1.20000
H11B  2   -0.202844    0.823739   -0.325253    11.00000   -1.20000
AFIX    0
C12   1   -0.130667    0.705653   -0.529100    11.00000    0.03572    0.02805 =
        0.01822    0.00521   -0.00626    0.00420
AFIX   33
H12A  2   -0.198670    0.767774   -0.584377    11.00000   -1.50000
H12B  2   -0.191902    0.609222   -0.525362    11.00000   -1.50000
H12C  2   -0.024206    0.681053   -0.577463    11.00000   -1.50000
AFIX    0
B1    3    0.372759    0.581541    0.333053    11.00000    0.01678    0.02071 =
        0.01740    0.00670   -0.00099    0.00003
O1    4    0.375699    0.678939    0.464743    11.00000    0.03427    0.02738 =
        0.01608    0.00473   -0.00605    0.00926
AFIX   83
H1    2    0.428780    0.638639    0.526499    11.00000   -1.50000
AFIX    0
O2    4    0.452990    0.441698    0.317954    11.00000    0.03422    0.02439 =
        0.01363    0.00307   -0.00532    0.00752
AFIX   83
H2    2    0.443622    0.388701    0.233588    11.00000   -1.50000
AFIX    0
O3    4    0.326883    0.392757    0.042824    11.00000    0.02948    0.01720 =
        0.01552    0.00259   -0.00499    0.00655
O4    4    0.033422    0.799885   -0.139163    11.00000    0.02834    0.02010 =
        0.01460    0.00315   -0.00566    0.00760
HKLF    4
END
;
