# Supplementary material for: (2,4-Dipropoxyphen­yl)boronic acid
Source: Acta Crystallogr Sect E Struct Rep Online. 2011 Nov 30;67(Pt 12):o3455. doi: 10.1107/S1600536811049737 (PMC3239085; doi:10.1107/S1600536811049737)
Supplement: Supplementary file 2 [file e-67-o3455-Isup2.hkl]

#
# h,k,l, Fc-squared, Fo-squared, sigma(Fo-squared) and status flag
#
data_I
_shelx_title ' agn2 in P-1                                        '
_shelx_refln_list_code   4
_shelx_F_calc_maximum    168.47
_exptl_crystal_F_000     256.00
_reflns_d_resolution_high    0.7709
 
loop_
 _symmetry_equiv_pos_as_xyz
 x,y,z
 -x,-y,-z
 
_cell_length_a  7.96300
_cell_length_b   8.8014
_cell_length_c   9.3182
_cell_angle_alpha  101.585
_cell_angle_beta   91.924
_cell_angle_gamma   90.826
 
_shelx_F_squared_multiplier     0.010
 
loop_
 _refln_index_h
 _refln_index_k
 _refln_index_l
 _refln_F_squared_calc
 _refln_F_squared_meas
 _refln_F_squared_sigma
 _refln_observed_status
 _refln_sint/lambda
   2   0   0    10068.87    10688.46    139.67 o   0.12568
   3   0   0    37570.64    39111.28    203.20 o   0.18852
   4   0   0    29146.90    30879.28    215.28 o   0.25136
   5   0   0     1509.73     1226.69    147.57 o   0.31420
   6   0   0     2122.16     2045.38    213.24 o   0.37704
   7   0   0      914.03      758.26    240.95 o   0.43988
   8   0   0     7297.37     6880.49    394.76 o   0.50272
   9   0   0       82.75      107.70    290.87 o   0.56556
  10   0   0      944.33      679.85    357.08 o   0.62840
 -10   1   0       67.78       68.50    399.32 o   0.62983
  -9   1   0     4102.69     4020.16    393.87 o   0.56728
  -8   1   0      415.99      207.17    308.70 o   0.50481
  -7   1   0      172.05      143.15    195.89 o   0.44245
  -6   1   0    21781.76    21533.28    353.60 o   0.38024
  -5   1   0       29.93       52.08    178.54 o   0.31828
  -4   1   0      901.47      789.20     97.53 o   0.25674
  -3   1   0      178.47      137.34     82.39 o   0.19604
  -2   1   0      144.59       49.76     94.15 o   0.13728
  -1   1   0     4518.13     4083.10     75.72 o   0.08459
   1   1   0    86001.52    87533.88    240.69 o   0.08643
   2   1   0   117865.61   118105.90    293.76 o   0.13955
   3   1   0      494.09      805.43     93.26 o   0.19844
   4   1   0    18070.01    18369.28    188.43 o   0.25919
   5   1   0     8736.38     8634.45    203.61 o   0.32074
   6   1   0     4483.94     4206.16    227.64 o   0.38272
   7   1   0     5496.54     5212.96    291.94 o   0.44493
   8   1   0     6555.09     6958.76    324.68 o   0.50730
   9   1   0     4981.51     4270.91    342.74 o   0.56978
  10   1   0      545.76      398.18    429.47 o   0.63232
 -10   2   0    30831.55    33250.54    725.36 o   0.63655
  -9   2   0     3791.07     3901.42    406.60 o   0.57488
  -8   2   0       61.84       43.59    328.11 o   0.51349
  -7   2   0    23830.30    23469.50    411.15 o   0.45249
  -6   2   0     5229.74     4971.46    221.39 o   0.39208
  -5   2   0      256.20      236.97    140.69 o   0.33257
  -4   2   0      662.05      685.75    113.43 o   0.27455
  -3   2   0     2051.96     2039.74    112.68 o   0.21921
  -2   2   0    51790.90    50594.95    190.49 o   0.16918
  -1   2   0   169656.56   159480.88    286.52 o   0.13074
   0   2   0   146421.28   138998.67    360.69 o   0.11601
   1   2   0   368357.84   358415.13    591.12 o   0.13312
   2   2   0     5921.31     6185.67    112.73 o   0.17287
   3   2   0      154.80      170.66    102.49 o   0.22348
   4   2   0     8711.33     8729.81    165.96 o   0.27911
   5   2   0     3295.68     3641.10    164.37 o   0.33728
   6   2   0    19665.20    19894.25    309.64 o   0.39688
   7   2   0     7485.39     7932.82    297.75 o   0.45734
   8   2   0     5141.36     5069.76    301.76 o   0.51837
   9   2   0     4104.13     3585.77    343.50 o   0.57979
  10   2   0     2342.83     1821.09    477.40 o   0.64148
  10  -3   0    10632.81    10574.52    885.08 o   0.64842
  -9   3   0      437.28      540.26    365.79 o   0.58812
  -8   3   0     1590.02     1525.39    299.89 o   0.52842
  -7   3   0     5157.28     4711.15    292.45 o   0.46954
  -6   3   0    11476.39    10733.42    315.46 o   0.41183
  -5   3   0     1519.21     1391.10    151.23 o   0.35587
  -4   3   0    10063.31    10406.01    175.65 o   0.30261
  -3   3   0   139436.09   145736.19    439.48 o   0.25378
  -2   3   0    52212.37    53792.17    223.18 o   0.21244
  -1   3   0    32508.89    34480.68    167.89 o   0.18373
   0   3   0     4512.54     4233.77    144.52 o   0.17401
   1   3   0    20298.30    19954.31    190.05 o   0.18628
   2   3   0     1314.95      979.20    103.91 o   0.21684
   3   3   0     1117.51     1059.73    115.50 o   0.25930
   4   3   0     7037.14     6257.70    161.00 o   0.30879
   5   3   0     2154.31     2254.08    191.53 o   0.36245
   6   3   0      700.67      583.54    198.59 o   0.41866
   7   3   0      413.51      409.99    214.29 o   0.47654
   8   3   0     2333.37     2293.78    300.25 o   0.53553
   9   3   0     1430.97     1683.09    483.71 o   0.59531
  -9   4   0     5593.40     4638.25    449.89 o   0.60665
  -8   4   0     8312.85     8588.46    363.53 o   0.54911
  -7   4   0      727.71      641.40    269.91 o   0.49287
  -6   4   0        2.83       49.42    210.43 o   0.43842
  -5   4   0      839.63      896.33    153.36 o   0.38653
  -4   4   0     5541.84     5290.58    160.18 o   0.33837
  -3   4   0    43715.64    47276.33    250.53 o   0.29577
  -2   4   0    51841.17    54921.87    249.68 o   0.26147
  -1   4   0    82207.80    90854.17    272.77 o   0.23906
   0   4   0      555.22      637.53    142.25 o   0.23202
   1   4   0     2524.04     2414.46    151.56 o   0.24168
   2   4   0     9022.28     7612.24    138.48 o   0.26625
   3   4   0     2801.71     2531.99    132.07 o   0.30210
   4   4   0      931.12     1048.74    144.10 o   0.34574
   5   4   0      412.14      264.70    202.83 o   0.39460
   6   4   0     5574.24     5903.34    334.44 o   0.44696
   7   4   0       64.42      214.16    282.26 o   0.50174
   8   4   0      751.72      715.45    431.39 o   0.55822
   9   4   0      933.39      728.58    510.97 o   0.61593
  -9   5   0        4.45        0.00    440.24 o   0.62999
  -8   5   0     2150.44     1969.36    389.33 o   0.57493
  -7   5   0     1068.47      953.56    350.84 o   0.52163
  -6   5   0     4238.20     3943.78    280.84 o   0.47069
  -5   5   0      884.65      568.94    178.37 o   0.42296
  -4   5   0       96.34      251.29    167.58 o   0.37966
  -3   5   0     2284.90     2535.65    168.55 o   0.34247
  -2   5   0     8737.91     9985.92    173.31 o   0.31358
  -1   5   0      675.73      632.28    116.03 o   0.29542
   0   5   0    24603.99    26717.07    287.27 o   0.29002
   1   5   0      516.91      547.73    159.12 o   0.29807
   2   5   0      394.24      272.74    148.15 o   0.31856
   3   5   0     4069.17     4291.93    190.41 o   0.34931
   4   5   0      616.35      591.45    233.21 o   0.38787
   5   5   0       67.79        0.00    271.54 o   0.43217
   6   5   0     4881.33     4973.60    355.45 o   0.48062
   7   5   0    11123.24    10992.34    437.05 o   0.53209
   8   5   0     3359.92     3346.38    452.25 o   0.58579
   9   5   0       32.81       78.17    539.80 o   0.64114
  -8   6   0      920.38      932.70    411.10 o   0.60522
  -7   6   0     2915.41     2969.33    321.36 o   0.55498
  -6   6   0      567.58      379.47    278.75 o   0.50755
  -5   6   0     1500.88     1365.75    221.63 o   0.46381
  -4   6   0      254.99      238.07    199.66 o   0.42488
  -3   6   0     3489.80     2685.12    217.75 o   0.39221
  -2   6   0      236.99      242.77    167.52 o   0.36746
  -1   6   0       47.91      173.33    161.31 o   0.35231
   0   6   0      130.77      445.98    174.66 o   0.34802
   1   6   0     1892.00     1628.88    188.28 o   0.35499
   2   6   0     1685.25     1583.36    184.78 o   0.37257
   3   6   0     1605.22     1413.22    175.69 o   0.39937
   4   6   0     4186.67     4194.06    261.46 o   0.43369
   5   6   0     2843.99     2812.33    336.90 o   0.47389
   6   6   0      828.27      712.96    327.92 o   0.51861
   7   6   0     4874.26     4812.78    402.25 o   0.56678
   8   6   0     5445.66     5817.53    433.55 o   0.61759
  -8   7   0      353.81      614.40    486.54 o   0.63935
  -7   7   0      672.64      789.88    363.79 o   0.59215
  -6   7   0      460.05      500.64    345.44 o   0.54809
  -5   7   0      930.77      894.51    278.98 o   0.50800
  -4   7   0    29938.42    23667.68    422.35 o   0.47290
  -3   7   0      222.37      138.48    205.41 o   0.44395
  -2   7   0     6350.93     5470.34    213.70 o   0.42243
  -1   7   0    14015.69    13628.06    269.15 o   0.40952
   0   7   0    16260.64    15090.93    299.60 o   0.40603
   1   7   0     1343.41     1253.94    209.81 o   0.41220
   2   7   0     1290.31     1253.59    214.06 o   0.42762
   3   7   0      337.90      310.98    227.16 o   0.45134
   4   7   0      877.72      922.22    263.69 o   0.48213
   5   7   0      566.89      357.70    270.75 o   0.51874
   6   7   0     4659.81     5136.51    350.43 o   0.56003
   7   7   0     1516.67     1776.16    334.95 o   0.60504
  -7   8   0        0.54        0.00    399.35 o   0.63246
  -6   8   0      423.29      205.77    382.77 o   0.59155
  -5   8   0       64.49      110.06    281.69 o   0.55475
  -4   8   0     1460.82      901.52    270.39 o   0.52294
  -3   8   0     1801.11     1221.56    279.23 o   0.49708
  -2   8   0    37268.26    33024.27    429.40 o   0.47812
  -1   8   0     1556.77     1898.53    212.86 o   0.46692
   0   8   0     6459.67     6168.46    262.56 o   0.46403
   1   8   0    13423.34    12145.09    306.40 o   0.46961
   2   8   0      315.99      162.14    254.84 o   0.48337
   3   8   0     4862.86     4912.02    304.99 o   0.50463
   4   8   0     4256.76     4243.06    372.41 o   0.53249
   5   8   0     2774.23     2771.51    327.46 o   0.56600
   6   8   0      451.49      461.99    329.65 o   0.60419
   7   8   0      100.88      190.57    582.67 o   0.64626
  -6   9   0     7665.70     9536.36    662.73 o   0.63732
  -5   9   0     1808.48     1898.08    405.40 o   0.60345
  -4   9   0      107.11      158.28    297.61 o   0.57449
  -3   9   0     2303.82     1419.26    319.11 o   0.55119
  -2   9   0     1102.13     1264.59    292.71 o   0.53431
  -1   9   0     4538.20     4030.48    250.97 o   0.52446
   0   9   0      210.63      115.67    237.94 o   0.52204
   1   9   0     1947.85     1976.46    261.43 o   0.52715
   2   9   0     8465.63     8292.11    365.62 o   0.53959
   3   9   0     3721.42     3644.85    323.88 o   0.55885
   4   9   0     5071.06     4719.49    421.25 o   0.58427
   5   9   0     7423.63     7338.94    463.20 o   0.61509
  -4  10   0        0.24      253.31    428.20 o   0.62716
  -3  10   0     8614.09     9085.09    463.33 o   0.60602
  -2  10   0      928.61      541.63    394.00 o   0.59084
  -1  10   0     3208.37     2847.64    329.79 o   0.58208
   0  10   0     4980.90     4872.94    318.30 o   0.58004
   1  10   0     2925.42     3056.41    353.04 o   0.58478
   2  10   0       16.64       57.58    335.24 o   0.59615
   3  10   0      940.97     1070.54    421.24 o   0.61377
   4  10   0      107.79      144.89    451.64 o   0.63713
  -2  11   0       13.23       77.30    765.26 o   0.64763
  -1  11   0     7535.21     7853.30    495.31 o   0.63978
   0  11   0        1.56      107.35    464.68 o   0.63804
   1  11   0     1019.88     1095.21    479.24 o   0.64248
  -2 -11   1     2387.89     2396.04    424.53 o   0.64402
  -1 -11   1     2611.41     2070.02    426.83 o   0.63359
   0 -11   1     1174.31      610.98    431.97 o   0.62930
   1 -11   1     6625.87     6871.04    420.67 o   0.63126
   2 -11   1        9.25      205.77    451.42 o   0.63942
  -4 -10   1     3903.68     3867.44    477.52 o   0.62857
  -3 -10   1      850.80      907.86    343.82 o   0.60509
  -2 -10   1      106.05      192.07    319.15 o   0.58743
  -1 -10   1     3959.24     3746.88    335.81 o   0.57612
   0 -10   1     1073.86      714.74    250.70 o   0.57153
   1 -10   1     1699.11     1185.19    338.58 o   0.57382
   2 -10   1      480.96      746.35    317.31 o   0.58292
   3 -10   1     2604.81     2830.32    376.66 o   0.59852
   4 -10   1     6206.66     7638.59    402.95 o   0.62012
   5 -10   1     1013.13     1382.41    552.28 o   0.64713
  -6  -9   1     2514.46     2582.91    494.80 o   0.64275
  -5  -9   1     3245.05     2874.20    454.86 o   0.60707
  -4  -9   1      485.79      363.30    291.23 o   0.57604
  -3  -9   1     6851.50     6740.58    347.99 o   0.55048
  -2  -9   1     2505.24     1921.35    285.23 o   0.53115
  -1  -9   1      371.97      710.41    260.50 o   0.51876
   0  -9   1    29956.54    28014.18    422.24 o   0.51381
   1  -9   1     1983.81     1340.47    249.11 o   0.51651
   2  -9   1     1472.76      783.02    274.21 o   0.52676
   3  -9   1      105.11      131.90    288.91 o   0.54411
   4  -9   1      900.31      598.84    301.08 o   0.56792
   5  -9   1       55.44      139.35    319.12 o   0.59742
   6  -9   1       80.74      480.51    451.44 o   0.63182
  -7  -8   1      359.00      256.40    375.32 o   0.63922
  -6  -8   1      491.60      402.05    341.15 o   0.59688
  -5  -8   1       12.38        0.00    292.22 o   0.55841
  -4  -8   1      626.93      588.78    274.63 o   0.52467
  -3  -8   1      711.39      627.91    268.83 o   0.49662
  -2  -8   1     7674.51     7148.47    328.38 o   0.47528
  -1  -8   1     5610.10     5693.41    253.19 o   0.46156
   0  -8   1     5806.78     5156.08    251.83 o   0.45616
   1  -8   1      598.89      335.19    189.62 o   0.45938
   2  -8   1    28111.39    22895.62    430.04 o   0.47103
   3  -8   1     1026.37      901.71    255.38 o   0.49052
   4  -8   1       91.56       83.91    271.86 o   0.51696
   5  -8   1     1630.89     1758.07    281.48 o   0.54935
   6  -8   1      348.82      348.80    365.42 o   0.58670
   7  -8   1     1237.05     1503.04    430.38 o   0.62814
   8   7  -1      179.84       54.11    858.02 o   0.64684
  -7  -7   1      365.47      474.78    365.08 o   0.59860
  -6  -7   1     1449.95     1314.18    357.63 o   0.55330
  -5  -7   1      301.22      424.05    318.01 o   0.51171
  -4  -7   1      558.70      376.01    212.74 o   0.47483
  -3  -7   1     1085.02      791.25    243.53 o   0.44382
  -2  -7   1      668.09      904.84    245.80 o   0.41998
  -1  -7   1      799.84     1189.19    206.55 o   0.40459
   0  -7   1     1084.67      681.23    196.26 o   0.39862
   1  -7   1     1656.96     1257.71    187.34 o   0.40249
   2  -7   1      575.87      651.18    202.61 o   0.41593
   3  -7   1     2498.42     2326.80    274.77 o   0.43806
   4  -7   1      520.34      446.39    240.73 o   0.46765
   5  -7   1     3830.63     3899.53    310.55 o   0.50338
   6  -7   1     1429.41     1034.03    323.45 o   0.54404
   7  -7   1     2259.42     2266.34    392.46 o   0.58862
   8  -7   1      612.83      594.42    449.98 o   0.63628
  -8  -6   1     1675.31     1686.31    418.00 o   0.61211
  -7  -6   1      122.40       89.00    334.14 o   0.56103
  -6  -6   1      123.04       59.57    303.13 o   0.51258
  -5  -6   1     1259.22     1535.48    315.73 o   0.46755
  -4  -6   1        0.85        0.00    229.97 o   0.42706
  -3  -6   1      145.63      144.58    219.56 o   0.39249
  -2  -6   1    15606.45    16547.53    276.43 o   0.36553
  -1  -6   1      777.48      878.65    175.06 o   0.34796
   0  -6   1     9477.44    10003.61    236.93 o   0.34123
   1  -6   1     4850.42     5266.92    190.85 o   0.34598
   2  -6   1      370.28      549.26    158.19 o   0.36174
   3  -6   1     1218.48      701.19    233.23 o   0.38719
   4  -6   1     1287.84      960.36    211.24 o   0.42056
   5  -6   1     1233.12     1272.10    229.40 o   0.46013
   6  -6   1     3973.97     3783.00    304.70 o   0.50445
   7  -6   1        4.01       32.01    297.56 o   0.55237
   8  -6   1      580.59      512.45    415.68 o   0.60304
  -9  -5   1        0.10      150.87    588.91 o   0.63668
  -8  -5   1     1558.07     1210.86    395.06 o   0.58111
  -7  -5   1       74.63      175.95    335.99 o   0.52719
  -6  -5   1     1167.11      988.68    293.32 o   0.47546
  -5  -5   1      253.36      403.53    278.91 o   0.42672
  -4  -5   1     1087.18      793.60    208.96 o   0.38212
  -3  -5   1     1371.21     1201.05    202.08 o   0.34329
  -2  -5   1      357.22      458.78    131.37 o   0.31236
  -1  -5   1    59611.36    66242.00    344.49 o   0.29188
   0  -5   1    54238.45    55640.50    301.68 o   0.28410
   1  -5   1    44719.70    48867.02    239.60 o   0.29005
   2  -5   1    15122.86    14628.63    165.85 o   0.30894
   3  -5   1     2293.08     2509.55    138.90 o   0.33861
   4  -5   1        9.29       84.02    160.92 o   0.37652
   5  -5   1      605.23      590.68    179.52 o   0.42045
   6  -5   1    14475.21    14298.88    326.67 o   0.46871
   7  -5   1    12601.38    11885.22    330.38 o   0.52009
   8  -5   1     2006.18     1799.02    324.68 o   0.57375
   9  -5   1       68.67       55.19    447.90 o   0.62912
  -9  -4   1        7.40      101.88    486.26 o   0.61232
  -8  -4   1      432.79      392.22    404.98 o   0.55447
  -7  -4   1      408.66      494.34    294.45 o   0.49782
  -6  -4   1      655.96      519.47    264.89 o   0.44285
  -5  -4   1      472.51      260.06    206.00 o   0.39026
  -4  -4   1      460.70      313.96    184.75 o   0.34116
  -3  -4   1     4146.44     3884.10    130.89 o   0.29728
  -2  -4   1       13.56       36.44    131.57 o   0.26126
  -1  -4   1    25042.89    26462.16    234.01 o   0.23672
   0  -4   1    46782.37    47966.51    259.91 o   0.22740
   1  -4   1   169702.81   181131.66    400.11 o   0.23513
   2  -4   1    18392.49    18624.13    162.65 o   0.25838
   3  -4   1      626.83      313.58     93.46 o   0.29348
   4  -4   1    19675.20    18668.17    218.47 o   0.33675
   5  -4   1     7825.58     7265.37    218.45 o   0.38544
   6  -4   1     1188.68     1362.32    226.84 o   0.43776
   7  -4   1      721.84      520.44    268.25 o   0.49254
   8  -4   1    23160.31    23145.68    469.27 o   0.54905
   9  -4   1     2078.00     1642.96    372.37 o   0.60681
  -9  -3   1     1311.68     1261.38    466.64 o   0.59266
  -8  -3   1     7644.14     7735.76    409.99 o   0.53282
  -7  -3   1     1307.88      970.55    249.05 o   0.47376
  -6  -3   1     2293.05     2211.39    233.96 o   0.41581
  -5  -3   1      189.64      143.89    193.57 o   0.35951
  -4  -3   1     3573.35     3535.09    195.55 o   0.30576
  -3  -3   1   123384.55   129233.84    394.16 o   0.25618
  -2  -3   1    41605.30    41641.89    217.97 o   0.21371
  -1  -3   1   131497.00   125717.17    373.29 o   0.18332
   0  -3   1    62700.38    62013.43    259.87 o   0.17159
   1  -3   1      124.00      122.81     79.83 o   0.18214
   2  -3   1     3005.20     2342.20     90.10 o   0.21167
   3  -3   1       44.84       99.63    109.70 o   0.25364
   4  -3   1    18547.91    18440.28    201.44 o   0.30292
   5  -3   1    48242.21    47345.06    368.87 o   0.35649
   6  -3   1       63.58       97.99    229.14 o   0.41268
   7  -3   1     7129.51     7324.76    314.91 o   0.47056
   8  -3   1    72524.01    74073.06    724.25 o   0.52957
   9  -3   1    11579.56    11676.17    488.83 o   0.58937
  10  -3   1     8170.04     8209.17    792.32 o   0.64975
 -10  -2   1     1561.27     1175.24    464.87 o   0.63983
  -9  -2   1     1189.54     1143.81    363.05 o   0.57818
  -8  -2   1     1846.11     1659.77    322.49 o   0.51682
  -7  -2   1     3512.30     3484.63    309.51 o   0.45586
  -6  -2   1     7413.83     7416.72    244.70 o   0.39549
  -5  -2   1       92.78      229.58    146.73 o   0.33603
  -4  -2   1    43289.03    43507.39    335.42 o   0.27806
  -3  -2   1    98401.91    98474.96    294.12 o   0.22275
  -2  -2   1   123960.72   120714.97    354.34 o   0.17267
  -1  -2   1     2614.64     1901.91    106.69 o   0.13382
   0  -2   1       36.84      111.64    100.29 o   0.11790
   1  -2   1      499.88      638.78     79.23 o   0.13338
   2  -2   1     1275.66     1565.95    100.81 o   0.17199
   3  -2   1      538.65      421.43    106.48 o   0.22196
   4  -2   1    61411.96    60861.98    329.47 o   0.27722
   5  -2   1     1243.51     1085.79    152.96 o   0.33516
   6  -2   1     1075.01     1070.29    259.10 o   0.39460
   7  -2   1    13362.64    12434.93    400.68 o   0.45496
   8  -2   1      480.34      374.57    271.49 o   0.51591
   9  -2   1    15136.76    15223.62    517.70 o   0.57727
  10  -2   1     4453.61     4317.71    488.43 o   0.63891
 -10  -1   1     3956.56     3194.87    505.87 o   0.63166
  -9  -1   1      404.91      323.93    356.50 o   0.56926
  -8  -1   1     1186.54     1074.93    280.03 o   0.50698
  -7  -1   1       15.21       32.39    212.05 o   0.44485
  -6  -1   1     7233.45     7424.32    211.96 o   0.38296
  -5  -1   1     9560.50    10045.86    209.48 o   0.32143
  -4  -1   1     8909.13     9321.81    178.40 o   0.26053
  -3  -1   1       12.91       30.31    117.98 o   0.20083
  -2  -1   1  2838245.25  2711065.50   6801.21 o   0.14383
  -1  -1   1     2132.45     2067.47     96.28 o   0.09454
   0  -1   1      806.26     1036.61     83.81 o   0.07133
   1  -1   1   108812.87   105561.42    284.77 o   0.09558
   2  -1   1   125656.55   122430.59    313.79 o   0.14519
   3  -1   1     5604.20     5168.71    128.96 o   0.20230
   4  -1   1      482.44      486.60     87.09 o   0.26204
   5  -1   1     4479.51     4110.68    174.64 o   0.32296
   6  -1   1    10959.33    11366.83    286.07 o   0.38450
   7  -1   1      337.89      302.70    289.88 o   0.44641
   8  -1   1     1966.97     1787.69    329.18 o   0.50854
   9  -1   1     2060.10     1966.27    359.06 o   0.57083
  10  -1   1     8722.27     8600.83    500.08 o   0.63322
 -10   0   1      146.08       40.13    447.93 o   0.62875
  -9   0   1      141.74      277.43    356.24 o   0.56618
  -8   0   1     8233.14     8701.46    299.24 o   0.50367
  -7   0   1        3.88       37.98    230.42 o   0.44126
  -6   0   1     1042.06      891.44    222.00 o   0.37898
  -5   0   1      553.34      395.85    130.82 o   0.31693
  -4   0   1       69.77       69.06    115.30 o   0.25527
  -3   0   1     1130.57      952.23    106.55 o   0.19436
  -2   0   1    85489.91    84893.87    287.44 o   0.13523
  -1   0   1    62334.73    65040.20    235.27 o   0.08183
   1   0   1    11006.18    10012.14     95.22 o   0.08491
   2   0   1    94633.89    90931.22    273.84 o   0.13897
   3   0   1    30155.22    30860.41    202.02 o   0.19828
   4   0   1    19363.47    18500.36    187.74 o   0.25926
   5   0   1    23481.97    23968.99    253.11 o   0.32095
   6   0   1    26245.04    26175.01    456.29 o   0.38302
   7   0   1     7767.47     7434.47    346.93 o   0.44531
   8   0   1     1098.95     1127.28    337.66 o   0.50773
   9   0   1        0.79      115.06    332.08 o   0.57024
  10   0   1     1278.31     1105.05    391.56 o   0.63282
 -10   1   1       95.70       16.01    389.90 o   0.63119
  -9   1   1    10831.60    10827.00    571.11 o   0.56902
  -8   1   1     2247.05     2118.59    267.42 o   0.50702
  -7   1   1        2.30       70.70    231.65 o   0.44525
  -6   1   1     1588.41     1607.01    197.16 o   0.38383
  -5   1   1     4520.37     4013.83    182.48 o   0.32296
  -4   1   1    16393.53    18598.86    162.84 o   0.26301
  -3   1   1    68460.79    66098.62    245.20 o   0.20481
  -2   1   1   138982.00   134538.92    313.21 o   0.15039
  -1   1   1   371083.97   348730.44    448.56 o   0.10576
   0   1   1     3222.11     3013.78    102.25 o   0.08746
   1   1   1    10874.69    10130.29    113.04 o   0.10960
   2   1   1    17613.14    16966.65    173.70 o   0.15580
   3   1   1    12709.55    13242.48    160.91 o   0.21079
   4   1   1    56448.52    57407.92    310.51 o   0.26924
   5   1   1    35340.96    37027.34    285.26 o   0.32931
   6   1   1    16796.43    16469.65    387.21 o   0.39025
   7   1   1     6063.61     6120.63    324.52 o   0.45171
   8   1   1     7178.13     7348.88    349.69 o   0.51351
   9   1   1     1012.59      824.13    309.36 o   0.57553
  10   1   1       33.07      137.03    374.09 o   0.63772
 -10   2   1     1650.19     1507.39    614.55 o   0.63891
  -9   2   1     2091.23     1990.91    497.42 o   0.57771
  -8   2   1     6162.26     6248.23    382.96 o   0.51690
  -7   2   1      457.56      517.33    211.08 o   0.45664
  -6   2   1     2528.66     2685.31    209.04 o   0.39719
  -5   2   1    49714.34    49521.80    396.04 o   0.33895
  -4   2   1    20740.02    19961.13    180.81 o   0.28270
  -3   2   1    29788.62    30826.11    209.91 o   0.22989
  -2   2   1     2992.90     2856.33    109.46 o   0.18351
  -1   2   1    36471.97    36021.54    185.97 o   0.14967
   0   2   1    14388.43    12805.63    137.66 o   0.13793
   1   2   1     2966.91     2913.20    105.06 o   0.15344
   2   2   1     8949.62     8583.22    139.84 o   0.18964
   3   2   1     8081.23     8416.82    151.55 o   0.23723
   4   2   1      544.16      540.69    111.67 o   0.29068
   5   2   1     2623.46     2601.34    146.32 o   0.34728
   6   2   1     5998.34     5690.54    231.16 o   0.40573
   7   2   1     3853.57     3642.28    271.81 o   0.46532
   8   2   1     3177.07     2490.99    295.12 o   0.52567
   9   2   1        8.01       53.97    310.79 o   0.58654
  10   2   1      206.44       96.75    455.22 o   0.64779
  -9   3   1      309.95      403.93    439.08 o   0.59197
  -8   3   1       34.90       33.29    322.55 o   0.53294
  -7   3   1      371.48      258.53    247.17 o   0.47489
  -6   3   1      488.42      417.80    192.81 o   0.41823
  -5   3   1    22271.80    22396.02    303.83 o   0.36360
  -4   3   1    40958.70    42146.03    283.78 o   0.31208
  -3   3   1    58568.94    65977.55    312.54 o   0.26548
  -2   3   1     1027.42     1205.84     94.61 o   0.22686
  -1   3   1      436.59      446.64    101.56 o   0.20087
   0   3   1    37349.80    36275.23    221.34 o   0.19268
   1   3   1    28523.61    28214.54    183.42 o   0.20446
   2   3   1      558.75      596.39     99.76 o   0.23320
   3   3   1     2201.63     2052.75    124.56 o   0.27360
   4   3   1    18514.89    20778.91    236.89 o   0.32129
   5   3   1      670.19      533.72    139.54 o   0.37349
   6   3   1     1272.08     1190.32    202.04 o   0.42856
   7   3   1      678.86      568.05    255.77 o   0.48552
   8   3   1       45.54      154.16    276.85 o   0.54378
   9   3   1     1062.28      699.81    359.37 o   0.60295
  -9   4   1      612.51      793.52    471.39 o   0.61143
  -8   4   1     3582.22     3366.49    305.29 o   0.55462
  -7   4   1      484.06      411.68    257.43 o   0.49925
  -6   4   1       78.94      220.74    201.76 o   0.44587
  -5   4   1      463.14      542.58    172.73 o   0.39528
  -4   4   1     2659.92     3030.58    152.86 o   0.34871
  -3   4   1       14.87       64.95    101.78 o   0.30796
  -2   4   1    27677.97    30291.86    232.75 o   0.27565
  -1   4   1     2035.31     2290.61    122.40 o   0.25499
   0   4   1     4916.39     4250.94    131.58 o   0.24892
   1   4   1     4611.32     4312.99    166.88 o   0.25845
   2   4   1     3924.58     3644.58    118.37 o   0.28201
   3   4   1       17.46       47.66    117.06 o   0.31648
   4   4   1    15069.22    16553.99    229.93 o   0.35873
   5   4   1    14366.46    14239.30    274.96 o   0.40634
   6   4   1     9672.81    10490.71    318.81 o   0.45765
   7   4   1       46.57       70.54    252.40 o   0.51153
   8   4   1      265.38      282.59    319.81 o   0.56726
   9   4   1      555.63      597.63    485.10 o   0.62434
  -9   5   1     1334.53     1149.05    558.97 o   0.63560
  -8   5   1      491.27      629.65    343.74 o   0.58129
  -7   5   1      807.68     1090.86    341.03 o   0.52888
  -6   5   1      224.73      196.38    253.72 o   0.47897
  -5   5   1     4483.89     4261.26    237.68 o   0.43246
  -4   5   1       10.59      157.78    171.39 o   0.39055
  -3   5   1      280.23      150.47    139.80 o   0.35486
  -2   5   1        4.24       59.02    130.40 o   0.32746
  -1   5   1     4732.41     4365.03    146.61 o   0.31052
   0   5   1     4782.43     4604.65    143.82 o   0.30581
   1   5   1     5536.81     5138.15    192.59 o   0.31387
   2   5   1     9418.82     8922.50    209.12 o   0.33377
   3   5   1    13028.35    12729.50    257.03 o   0.36358
   4   5   1     2786.93     2780.84    177.56 o   0.40110
   5   5   1     9161.16     9437.18    309.20 o   0.44437
   6   5   1    14571.19    14951.73    368.02 o   0.49188
   7   5   1     4656.47     4619.31    380.92 o   0.54252
   8   5   1       29.21      253.62    450.04 o   0.59549
  -8   6   1      821.34      580.95    411.81 o   0.61231
  -7   6   1      468.44      385.52    294.81 o   0.56294
  -6   6   1    23015.58    20324.45    425.77 o   0.51649
  -5   6   1      389.90      224.78    239.74 o   0.47384
  -4   6   1     6141.99     5778.88    219.37 o   0.43610
  -3   6   1    18682.81    18713.43    274.54 o   0.40466
  -2   6   1    24700.46    23159.73    289.82 o   0.38106
  -1   6   1     4446.47     4378.56    193.89 o   0.36682
   0   6   1     3008.35     2926.61    200.13 o   0.36306
   1   6   1      795.77      575.20    178.56 o   0.37008
   2   6   1     2766.83     2902.33    213.75 o   0.38731
   3   6   1      720.24      560.87    198.70 o   0.41347
   4   6   1    10077.54     9698.80    320.04 o   0.44699
   5   6   1     4298.31     4347.73    305.34 o   0.48636
   6   6   1     9392.63     8853.33    355.96 o   0.53027
   7   6   1     1854.77     1955.20    312.95 o   0.57769
   8   6   1      851.14      338.15    407.46 o   0.62782
  -8   7   1       67.32      305.33    757.53 o   0.64706
  -7   7   1        4.96      132.51    435.90 o   0.60068
  -6   7   1     1116.59      486.29    437.28 o   0.55753
  -5   7   1     1553.09     1228.01    315.94 o   0.51842
  -4   7   1    34353.89    31856.37    419.71 o   0.48433
  -3   7   1     2639.99     2974.19    236.93 o   0.45639
  -2   7   1     8712.57     8641.94    239.00 o   0.43578
  -1   7   1    20011.72    19254.13    298.79 o   0.42358
   0   7   1      524.48      503.57    204.72 o   0.42051
   1   7   1     5629.59     5540.13    243.07 o   0.42678
   2   7   1     7363.09     7206.43    261.87 o   0.44198
   3   7   1     6619.60     6812.82    294.18 o   0.46524
   4   7   1      336.70      328.76    256.49 o   0.49543
   5   7   1      318.80      250.24    297.08 o   0.53137
   6   7   1      333.59      345.47    301.25 o   0.57197
   7   7   1      171.11      210.65    335.98 o   0.61631
  -7   8   1     1014.27      714.57    570.63 o   0.64145
  -6   8   1       21.26        0.00    419.46 o   0.60136
  -5   8   1     1751.19      872.41    436.34 o   0.56544
  -4   8   1     1137.16     1201.43    333.39 o   0.53450
  -3   8   1     3390.39     2899.08    295.00 o   0.50948
  -2   8   1      444.71      181.87    261.10 o   0.49126
  -1   8   1     3326.55     3190.38    218.16 o   0.48063
   0   8   1    14678.79    14704.04    328.26 o   0.47810
   1   8   1     7016.37     6979.17    274.78 o   0.48378
   2   8   1     9750.99     9494.73    300.64 o   0.49740
   3   8   1    14786.21    15433.91    468.88 o   0.51833
   4   8   1    64876.37    69991.14    834.60 o   0.54574
   5   8   1     9421.88     9407.76    386.11 o   0.57869
   6   8   1      286.55      641.87    348.90 o   0.61631
  -5   9   1     7927.52     8803.60    633.60 o   0.61433
  -4   9   1      718.78      401.26    366.67 o   0.58612
  -3   9   1     2728.05     1827.95    355.30 o   0.56354
  -2   9   1     6978.89     7347.87    366.11 o   0.54727
  -1   9   1     3787.94     3859.09    286.30 o   0.53789
   0   9   1        7.38       34.54    278.46 o   0.53577
   1   9   1     2370.68     1924.11    318.81 o   0.54100
   2   9   1       87.49        0.00    434.31 o   0.55335
   3   9   1        4.32        0.00    421.70 o   0.57238
   4   9   1    16295.34    16554.08    695.53 o   0.59744
   5   9   1      255.35      230.98    530.11 o   0.62781
  -4  10   1       50.30      203.49    448.81 o   0.63884
  -3  10   1     9577.69     9962.18    496.00 o   0.61831
  -2  10   1        4.47      140.17    403.39 o   0.60365
  -1  10   1      846.52      757.20    352.14 o   0.59530
   0  10   1        0.14       65.04    294.36 o   0.59352
   1  10   1     2595.41     2633.39    380.95 o   0.59837
   2  10   1      102.11       28.04    447.98 o   0.60969
   3  10   1      157.94       46.47    544.07 o   0.62713
  -2 -11   2      727.26      338.17    407.26 o   0.63967
  -1 -11   2     1063.54      349.92    413.88 o   0.62937
   0 -11   2      751.28     1011.30    450.33 o   0.62525
   1 -11   2     2635.42     2905.47    588.56 o   0.62743
   2 -11   2     3993.34     4990.72    452.37 o   0.63584
  -4 -10   2      440.95      301.00    455.07 o   0.62472
  -3 -10   2       97.85      244.48    335.68 o   0.60131
  -2 -10   2    17200.50    16373.31    462.26 o   0.58375
  -1 -10   2     1939.55     1740.52    339.73 o   0.57259
   0 -10   2     1059.20      550.93    349.80 o   0.56820
   1 -10   2       73.69      113.13    306.15 o   0.57073
   2 -10   2     1028.58      890.72    303.51 o   0.58010
   3 -10   2      249.68      329.09    309.71 o   0.59599
   4 -10   2       79.68      406.25    373.85 o   0.61788
   5 -10   2      208.89      221.68    390.56 o   0.64518
  -6  -9   2      323.07      488.49    391.17 o   0.63959
  -5  -9   2      591.85      481.88    391.61 o   0.60393
  -4  -9   2     3410.82     3393.77    356.78 o   0.57296
  -3  -9   2     1617.03     1546.58    321.90 o   0.54748
  -2  -9   2     3434.60     3557.80    321.53 o   0.52829
  -1  -9   2     1178.21      959.02    273.12 o   0.51608
   0  -9   2    20453.80    18263.61    357.00 o   0.51135
   1  -9   2      995.78      676.20    286.52 o   0.51432
   2  -9   2       56.73       50.23    281.36 o   0.52485
   3  -9   2     2282.39     2584.54    319.90 o   0.54250
   4  -9   2      228.81      241.93    299.36 o   0.56661
   5  -9   2     1069.08     1018.11    334.95 o   0.59639
   6  -9   2     1050.07     1113.56    399.03 o   0.63104
  -7  -8   2        7.85      105.83    447.58 o   0.63685
  -6  -8   2      151.89       17.00    383.47 o   0.59455
  -5  -8   2     1266.82     1035.50    361.76 o   0.55616
  -4  -8   2      420.20      431.99    247.43 o   0.52251
  -3  -8   2     1135.18     1375.25    280.93 o   0.49460
  -2  -8   2     1604.54     1177.44    270.57 o   0.47343
  -1  -8   2      368.85      242.03    234.07 o   0.45994
   0  -8   2      817.23      736.51    213.19 o   0.45481
   1  -8   2      999.03      994.58    206.63 o   0.45831
   2  -8   2      467.44      360.56    267.03 o   0.47027
   3  -8   2     3029.73     2975.89    297.51 o   0.49005
   4  -8   2     1178.10      883.17    282.80 o   0.51676
   5  -8   2     3647.93     3467.32    331.93 o   0.54940
   6  -8   2     1082.83     1079.78    402.20 o   0.58696
   7  -8   2     5674.06     6875.36    466.60 o   0.62858
   8   7  -2      363.33        0.00    780.72 o   0.64529
  -7  -7   2      485.75      513.74    391.71 o   0.59714
  -6  -7   2       41.11      198.29    349.10 o   0.55195
  -5  -7   2      333.92      157.04    312.42 o   0.51051
  -4  -7   2     6481.45     6363.57    305.18 o   0.47380
  -3  -7   2      145.86      169.02    239.31 o   0.44301
  -2  -7   2     5845.56     5871.25    281.29 o   0.41943
  -1  -7   2     4774.33     5111.36    226.70 o   0.40433
   0  -7   2      676.73      674.56    194.86 o   0.39868
   1  -7   2      795.96      474.82    179.48 o   0.40287
   2  -7   2      463.30      429.99    230.93 o   0.41661
   3  -7   2     1607.20     1779.75    268.08 o   0.43899
   4  -7   2     4275.88     3721.24    285.88 o   0.46879
   5  -7   2       35.80      311.98    263.05 o   0.50470
   6  -7   2     1557.69     1399.09    360.09 o   0.54550
   7  -7   2      134.27      397.65    346.94 o   0.59018
   8  -7   2      367.11      458.81    410.98 o   0.63793
  -8  -6   2      716.69      815.17    424.67 o   0.61152
  -7  -6   2       44.80       98.79    340.72 o   0.56062
  -6  -6   2        2.50      131.80    317.60 o   0.51237
  -5  -6   2      115.79      192.22    293.84 o   0.46760
  -4  -6   2      111.09      152.33    212.29 o   0.42741
  -3  -6   2    29124.89    30808.58    356.03 o   0.39320
  -2  -6   2    34598.21    34022.62    387.37 o   0.36664
  -1  -6   2    21638.18    21392.60    289.72 o   0.34950
   0  -6   2    10667.73    10652.88    231.22 o   0.34317
   1  -6   2     3389.89     3509.38    172.77 o   0.34826
   2  -6   2        3.05      112.80    146.64 o   0.36428
   3  -6   2       83.00       38.90    215.56 o   0.38989
   4  -6   2    17810.65    17716.63    322.19 o   0.42335
   5  -6   2    22243.90    21542.67    365.13 o   0.46296
   6  -6   2     2656.12     2562.20    297.93 o   0.50728
   7  -6   2      728.87      703.75    305.43 o   0.55519
   8  -6   2      808.49      710.23    354.72 o   0.60584
  -9  -5   2       57.84       49.07    503.56 o   0.63691
  -8  -5   2       17.83        0.00    363.99 o   0.58159
  -7  -5   2      124.13      134.34    297.93 o   0.52796
  -6  -5   2     1310.38     1170.85    298.79 o   0.47658
  -5  -5   2      166.52      218.14    267.67 o   0.42827
  -4  -5   2       22.31       86.75    193.58 o   0.38419
  -3  -5   2     9981.96    10357.88    271.09 o   0.34596
  -2  -5   2    13946.50    13254.34    202.12 o   0.31570
  -1  -5   2    51880.69    53557.90    354.10 o   0.29588
   0  -5   2    17313.91    17838.69    208.21 o   0.28865
   1  -5   2      394.47      222.21     95.34 o   0.29495
   2  -5   2    24922.22    24424.72    200.32 o   0.31395
   3  -5   2     6993.18     6811.83    192.71 o   0.34356
   4  -5   2     1009.07      791.94    163.82 o   0.38132
   5  -5   2      324.55      211.62    186.17 o   0.42505
   6  -5   2    45730.03    45500.15    484.84 o   0.47311
   7  -5   2     2755.87     2665.66    260.20 o   0.52430
   8  -5   2      282.37      235.13    300.25 o   0.57780
   9  -5   2      876.34      499.11    402.55 o   0.63302
  -9  -4   2      425.40      442.62    463.32 o   0.61361
  -8  -4   2      575.55      626.02    404.03 o   0.55612
  -7  -4   2      320.27      181.54    294.94 o   0.49992
  -6  -4   2     2582.61     2353.45    291.53 o   0.44550
  -5  -4   2    47542.76    49486.14    483.07 o   0.39359
  -4  -4   2     8608.45     9080.30    210.85 o   0.34533
  -3  -4   2    43707.84    42195.62    314.16 o   0.30248
  -2  -4   2    27740.11    30330.63    196.84 o   0.26764
  -1  -4   2      613.74      519.90    126.20 o   0.24427
   0  -4   2     8801.36     7791.48    128.13 o   0.23580
   1  -4   2     1401.82     1336.66     95.22 o   0.24379
   2  -4   2    34700.69    35137.21    206.95 o   0.26676
   3  -4   2    76652.39    79042.70    359.07 o   0.30132
   4  -4   2      451.42      369.85    172.16 o   0.34397
   5  -4   2     9572.96     9486.98    255.50 o   0.39210
   6  -4   2   143041.69   140250.14    763.70 o   0.44391
   7  -4   2    23019.22    22475.13    439.68 o   0.49828
   8  -4   2    10475.94    10139.46    395.29 o   0.55443
   9  -4   2      168.26      377.29    357.15 o   0.61189
  -9  -3   2     1504.97     1430.67    437.86 o   0.59507
  -8  -3   2     4466.22     3844.18    382.33 o   0.53574
  -7  -3   2      147.78      125.33    237.32 o   0.47731
  -6  -3   2    17849.98    17278.72    317.36 o   0.42016
  -5  -3   2    32322.68    32428.14    356.54 o   0.36488
  -4  -3   2    45505.02    45183.88    305.11 o   0.31246
  -3  -3   2      603.13      465.29    123.43 o   0.26464
  -2  -3   2       89.57       85.64     80.56 o   0.22434
  -1  -3   2      189.59      113.11     87.12 o   0.19627
   0  -3   2     1413.22     1318.51    130.89 o   0.18604
   1  -3   2      627.98      545.92     88.30 o   0.19647
   2  -3   2   102745.46   103906.59    293.75 o   0.22470
   3  -3   2    14874.12    14807.66    219.78 o   0.26509
   4  -3   2     2638.81     2808.73    175.04 o   0.31298
   5  -3   2    34772.94    33091.40    355.43 o   0.36543
   6  -3   2     1605.51     1430.61    242.57 o   0.42073
   7  -3   2    28024.56    28456.66    541.43 o   0.47790
   8  -3   2     8532.66     8597.49    413.43 o   0.53635
   9  -3   2     3134.29     2826.22    359.11 o   0.59568
 -10  -2   2      589.80      624.31    589.84 o   0.64286
  -9  -2   2       63.83       48.11    331.91 o   0.58175
  -8  -2   2     2756.86     2245.48    305.83 o   0.52106
  -7  -2   2     3159.99     3024.58    287.35 o   0.46094
  -6  -2   2     7107.69     6790.34    233.47 o   0.40165
  -5  -2   2       77.51       16.96    174.62 o   0.34364
  -4  -2   2   616024.50   622606.06   1187.46 o   0.28765
  -3  -2   2        2.54       36.76    100.28 o   0.23516
  -2  -2   2       97.04       65.30    109.01 o   0.18908
  -1  -2   2    70526.49    70543.64    249.02 o   0.15525
   0  -2   2   125240.77   125071.68    322.28 o   0.14266
   1  -2   2     8902.54     8521.78    144.30 o   0.15652
   2  -2   2     5577.57     5389.16    118.27 o   0.19116
   3  -2   2    27186.25    26717.36    189.97 o   0.23767
   4  -2   2    19880.23    20620.89    206.42 o   0.29039
   5  -2   2     1383.11     1308.62    179.53 o   0.34650
   6  -2   2     4460.69     4168.19    299.38 o   0.40460
   7  -2   2     2705.07     2519.58    299.40 o   0.46393
   8  -2   2    15597.13    14678.40    485.26 o   0.52409
   9  -2   2      419.07      470.31    383.32 o   0.58480
  10  -2   2     1678.09     1971.13    780.72 o   0.64593
 -10  -1   2     2418.23     2654.06    477.07 o   0.63573
  -9  -1   2        0.24        3.41    305.88 o   0.57401
  -8  -1   2     1340.01     1143.30    280.41 o   0.51255
  -7  -1   2      209.50       98.81    240.82 o   0.45148
  -6  -1   2       82.67       84.05    185.24 o   0.39096
  -5  -1   2        0.73       52.08    158.75 o   0.33131
  -4  -1   2    22269.02    23547.27    210.03 o   0.27310
  -3  -1   2    52137.30    55096.28    246.56 o   0.21747
  -2  -1   2   102167.60    99415.55    300.17 o   0.16705
  -1  -1   2    11551.07    11630.69    118.55 o   0.12812
   0  -1   2   134209.84   126554.27    270.56 o   0.11323
   1  -1   2    44697.62    44544.70    220.79 o   0.13086
   2  -1   2    79379.74    75461.26    301.36 o   0.17125
   3  -1   2    46786.81    47387.98    234.96 o   0.22232
   4  -1   2    89765.13    91148.20    386.08 o   0.27825
   5  -1   2    14378.10    14911.61    284.96 o   0.33663
   6  -1   2     2302.98     2111.33    259.57 o   0.39638
   7  -1   2      379.11      407.30    269.72 o   0.45695
   8  -1   2     1580.19     1309.32    318.56 o   0.51807
   9  -1   2      479.64      167.29    333.99 o   0.57955
  10  -1   2       34.59       46.56    472.56 o   0.64130
 -10   0   2      731.36      464.17    415.34 o   0.63386
  -9   0   2      108.38       58.91    293.91 o   0.57207
  -8   0   2      977.96      907.17    272.38 o   0.51053
  -7   0   2      642.72      600.19    251.38 o   0.44936
  -6   0   2     5473.51     5785.91    309.76 o   0.38872
  -5   0   2    16632.71    16127.66    238.47 o   0.32890
  -4   0   2    52188.44    52403.55    330.03 o   0.27046
  -3   0   2    89645.74    94171.57    379.29 o   0.21452
  -2   0   2     2616.15     2283.11    110.00 o   0.16367
  -1   0   2    13676.02    11994.50    106.60 o   0.12431
   0   0   2    18025.53    17484.32    157.41 o   0.10962
   1   0   2    31599.35    28805.92    146.32 o   0.12837
   2   0   2   116174.31   116004.21    331.25 o   0.16982
   3   0   2    74180.13    75318.80    322.80 o   0.22158
   4   0   2    60833.60    62896.92    330.17 o   0.27794
   5   0   2     9296.12    11116.71    225.93 o   0.33661
   6   0   2    22877.04    23387.53    432.93 o   0.39656
   7   0   2     1752.71     1629.43    309.77 o   0.45728
   8   0   2       40.81       80.70    316.61 o   0.51851
   9   0   2      219.80      412.65    329.86 o   0.58008
  10   0   2     1900.85     1638.71    459.65 o   0.64190
 -10   1   2     2564.03     2879.45    487.12 o   0.63728
  -9   1   2        0.37      260.17    366.26 o   0.57600
  -8   1   2      214.61       92.02    313.33 o   0.51508
  -7   1   2    22249.27    22196.87    472.49 o   0.45470
  -6   1   2     4579.32     4359.42    249.34 o   0.39507
  -5   1   2    15713.40    16305.25    246.64 o   0.33662
  -4   1   2       15.59       66.67    135.67 o   0.28008
  -3   1   2    33489.08    31753.21    252.58 o   0.22688
  -2   1   2    22617.10    20801.46    229.90 o   0.18000
  -1   1   2     2301.02     2243.13    120.96 o   0.14568
   0   1   2     2073.80     2311.14    117.51 o   0.13395
   1   1   2    20687.83    21810.83    179.91 o   0.15021
   2   1   2     2175.19     2407.31    118.04 o   0.18730
   3   1   2     3712.81     3837.13    133.27 o   0.23558
   4   1   2    14719.02    14335.66    196.53 o   0.28950
   5   1   2    10247.45    10144.35    197.52 o   0.34644
   6   1   2     3611.46     3315.29    248.31 o   0.40513
   7   1   2       78.55       86.06    281.80 o   0.46490
   8   1   2      175.17      146.38    276.31 o   0.52539
   9   1   2     1143.70     1357.54    330.07 o   0.58638
  10   1   2      190.67      380.68    587.23 o   0.64772
  -9   2   2      198.14      271.36    410.97 o   0.58567
  -8   2   2       30.07      124.67    297.61 o   0.52603
  -7   2   2     8678.50     8173.02    375.49 o   0.46723
  -6   2   2    14307.49    14475.30    328.06 o   0.40962
  -5   2   2    29524.43    33007.55    387.86 o   0.35381
  -4   2   2      370.27      466.45    117.77 o   0.30078
  -3   2   2     5527.56     5772.36    164.97 o   0.25230
  -2   2   2    33875.13    32411.78    218.82 o   0.21152
  -1   2   2    53420.14    54101.50    217.92 o   0.18363
   0   2   2        5.97       31.86     86.91 o   0.17493
   1   2   2     9220.71    10489.31    129.75 o   0.18809
   2   2   2    21020.58    23331.40    201.14 o   0.21920
   3   2   2     5700.50     5441.48    135.64 o   0.26196
   4   2   2     1424.67     1480.97    130.21 o   0.31160
   5   2   2       17.01       21.75    140.70 o   0.36533
   6   2   2      537.47      500.94    167.69 o   0.42158
   7   2   2     2350.98     1934.02    254.72 o   0.47947
   8   2   2        3.26       55.21    276.75 o   0.53847
   9   2   2      497.33      216.23    337.55 o   0.59826
  -9   3   2      508.91      370.66    498.32 o   0.60081
  -8   3   2       27.96       50.69    419.81 o   0.54298
  -7   3   2       44.20      125.79    250.26 o   0.48640
  -6   3   2      443.22      435.07    229.36 o   0.43155
  -5   3   2      160.73      251.16    208.59 o   0.37918
  -4   3   2    22276.98    23606.77    250.49 o   0.33049
  -3   3   2     1074.03     1046.03    133.79 o   0.28734
  -2   3   2     3367.81     2821.58    120.88 o   0.25260
  -1   3   2     1254.06     1157.56     86.35 o   0.23010
   0   3   2     3742.60     2809.62     93.90 o   0.22357
   1   3   2        3.45       23.89     95.19 o   0.23435
   2   3   2    35489.10    39572.95    264.34 o   0.26029
   3   3   2    33871.55    35643.21    257.65 o   0.29746
   4   3   2    30393.31    32040.44    269.87 o   0.34221
   5   3   2       32.89       15.64    142.93 o   0.39196
   6   3   2     1532.57     1532.44    204.42 o   0.44504
   7   3   2      595.26      471.02    249.32 o   0.50038
   8   3   2        0.18      109.51    288.90 o   0.55731
   9   3   2      373.11       32.86    382.76 o   0.61540
  -9   4   2      698.12      789.95    515.46 o   0.62102
  -8   4   2      183.24      328.20    402.77 o   0.56540
  -7   4   2     3996.25     3696.32    344.32 o   0.51146
  -6   4   2       34.16      196.43    248.91 o   0.45978
  -5   4   2      875.70      386.76    197.31 o   0.41122
  -4   4   2      541.71      964.68    164.28 o   0.36702
  -3   4   2     2253.41     1998.09    157.40 o   0.32895
  -2   4   2     7071.00     6680.12    152.09 o   0.29934
  -1   4   2     8743.21     8909.26    158.27 o   0.28090
   0   4   2    14174.92    14554.67    193.74 o   0.27586
   1   4   2    40724.09    41258.03    242.17 o   0.28494
   2   4   2     9745.91     9749.97    179.28 o   0.30688
   3   4   2    16467.67    18341.34    214.16 o   0.33921
   4   4   2    35981.58    35718.64    295.08 o   0.37928
   5   4   2    11639.35    11886.36    225.20 o   0.42489
   6   4   2     1238.37     1271.82    215.46 o   0.47446
   7   4   2     1681.06     1530.23    244.90 o   0.52687
   8   4   2     1714.51     1633.40    316.26 o   0.58135
   9   4   2     2459.98     1991.70    448.02 o   0.63738
  -9   5   2       91.45        0.00    846.43 o   0.64583
  -8   5   2    13295.27    12512.02    494.98 o   0.59268
  -7   5   2      560.08      445.60    326.58 o   0.54160
  -6   5   2     4343.50     4293.95    298.51 o   0.49325
  -5   5   2    12086.36    12124.46    288.92 o   0.44851
  -4   5   2    21731.87    20715.74    288.15 o   0.40856
  -3   5   2     3990.73     3854.58    168.25 o   0.37494
  -2   5   2     2901.88     2602.05    153.67 o   0.34947
  -1   5   2     1133.64      927.89    139.47 o   0.33405
   0   5   2    13963.36    13318.66    207.91 o   0.33006
   1   5   2     1396.91     1390.32    193.63 o   0.33792
   2   5   2    15382.15    14549.83    293.69 o   0.35684
   3   5   2    11433.03    11050.39    259.36 o   0.38520
   4   5   2    19436.97    20231.16    327.12 o   0.42110
   5   5   2     5393.02     5591.81    286.46 o   0.46278
   6   5   2     1954.26     1690.05    272.64 o   0.50883
   7   5   2       57.57       22.71    275.19 o   0.55816
   8   5   2     3906.15     3914.92    435.24 o   0.60998
  -8   6   2      599.50      231.28    403.74 o   0.62416
  -7   6   2     1428.50      999.18    363.86 o   0.57602
  -6   6   2    23087.98    21014.77    516.90 o   0.53096
  -5   6   2     1493.70     1650.29    262.51 o   0.48984
  -4   6   2     9050.13     8602.54    275.15 o   0.45372
  -3   6   2    18760.92    18152.20    282.16 o   0.42388
  -2   6   2      864.79      759.40    178.51 o   0.40173
  -1   6   2     5283.89     4821.38    199.83 o   0.38859
   0   6   2    15355.05    14913.81    279.88 o   0.38537
   1   6   2    14718.86    15306.31    321.07 o   0.39232
   2   6   2       52.79       49.76    220.55 o   0.40893
   3   6   2     1050.45      653.38    226.73 o   0.43408
   4   6   2      672.40      396.41    211.67 o   0.46640
   5   6   2      581.82      587.07    274.71 o   0.50450
   6   6   2        0.19       51.01    295.09 o   0.54719
   7   6   2     1442.64     1448.92    338.24 o   0.59348
   8   6   2     1479.10     1426.93    474.02 o   0.64258
  -7   7   2     1014.90      798.35    476.61 o   0.61400
  -6   7   2     1097.90     1571.11    475.53 o   0.57208
  -5   7   2     1969.26     1392.61    435.13 o   0.53428
  -4   7   2     1098.45      638.15    268.44 o   0.50153
  -3   7   2     3250.90     2998.40    280.16 o   0.47487
  -2   7   2    17361.55    16921.79    335.70 o   0.45538
  -1   7   2    12817.37    12495.21    304.24 o   0.44401
   0   7   2    16579.99    15979.05    371.55 o   0.44137
   1   7   2    30965.83    30419.46    521.95 o   0.44763
   2   7   2   120743.93   126713.91    814.21 o   0.46242
   3   7   2    14404.65    14508.54    355.51 o   0.48497
   4   7   2     2374.31     2320.53    337.44 o   0.51425
   5   7   2     7073.82     7304.44    347.56 o   0.54919
   6   7   2      240.88      381.48    323.80 o   0.58878
   7   7   2       98.84      219.31    373.06 o   0.63215
  -6   8   2      655.76      306.95    486.43 o   0.61592
  -5   8   2     1681.63     1194.76    491.11 o   0.58112
  -4   8   2     7314.48     7587.09    362.59 o   0.55130
  -3   8   2     3343.51     3460.69    322.22 o   0.52731
  -2   8   2      107.20      276.10    232.47 o   0.50999
  -1   8   2     3445.78     3618.43    272.38 o   0.50001
   0   8   2        1.22       72.42    246.34 o   0.49783
   1   8   2       99.29      146.47    313.04 o   0.50355
   2   8   2    27722.61    27634.42    560.30 o   0.51689
   3   8   2      116.03       38.65    407.21 o   0.53731
   4   8   2     4592.44     4064.90    458.91 o   0.56402
   5   8   2      462.28      584.46    468.30 o   0.59618
   6   8   2     3472.11     3638.72    472.64 o   0.63296
  -5   9   2     8252.65     8698.24    626.21 o   0.62981
  -4   9   2        4.95      222.12    374.64 o   0.60254
  -3   9   2      348.89      169.59    320.01 o   0.58081
  -2   9   2       33.73      107.76    314.01 o   0.56527
  -1   9   2     2512.38     2736.16    280.03 o   0.55643
   0   9   2       25.34       27.49    254.25 o   0.55461
   1   9   2      259.40      207.72    356.53 o   0.55989
   2   9   2      330.41      408.77    349.23 o   0.57206
   3   9   2    20394.76    21657.66    728.14 o   0.59070
   4   9   2     1739.74     1476.42    505.72 o   0.61523
  -3  10   2     1361.69     1310.75    423.14 o   0.63510
  -2  10   2      100.35      100.03    371.69 o   0.62105
  -1  10   2     8519.88     9361.66    418.22 o   0.61314
   0  10   2      770.99      955.01    360.26 o   0.61162
   1  10   2       69.11      420.29    425.92 o   0.61654
   2  10   2        7.68       42.10    505.16 o   0.62774
  -3 -10  -2      389.44      200.98    838.70 o   0.64489
  -2 -11   3      564.53      482.44    453.31 o   0.64000
  -1 -11   3        4.61       66.35    426.68 o   0.62991
   0 -11   3      696.80      713.60    440.80 o   0.62600
   1 -11   3      359.95      506.52    440.02 o   0.62838
   2 -11   3       39.74      431.61    401.29 o   0.63698
  -4 -10   3     1485.63     1381.81    454.54 o   0.62567
  -3 -10   3      955.34      746.68    350.43 o   0.60251
  -2 -10   3    11582.45    11211.34    402.40 o   0.58521
  -1 -10   3      606.99      542.97    356.99 o   0.57430
   0 -10   3      177.72      249.00    302.09 o   0.57014
   1 -10   3     1857.68     2263.43    353.79 o   0.57289
   2 -10   3      162.90       37.46    333.94 o   0.58245
   3 -10   3      853.89     1171.01    345.56 o   0.59848
   4 -10   3     1056.95     1099.18    367.13 o   0.62050
   5 -10   3      816.30     1425.92    402.38 o   0.64788
  -6  -9   3      348.25      212.69    463.28 o   0.64112
  -5  -9   3      824.57      755.79    476.89 o   0.60576
  -4  -9   3     1460.79     1451.17    375.29 o   0.57511
  -3  -9   3       62.74       93.11    281.43 o   0.54997
  -2  -9   3      678.64      625.43    290.35 o   0.53110
  -1  -9   3      143.24      144.42    265.92 o   0.51921
   0  -9   3      511.34      459.40    334.81 o   0.51476
   1  -9   3     1565.55     1789.13    283.70 o   0.51796
   2  -9   3      804.61      553.48    294.79 o   0.52866
   3  -9   3     3318.70     2763.98    317.08 o   0.54642
   4  -9   3     1401.94     1176.63    318.55 o   0.57058
   5  -9   3     7553.33     9710.24    409.07 o   0.60038
   6  -9   3      586.87      194.79    379.67 o   0.63502
  -7  -8   3      337.52      259.01    433.89 o   0.63919
  -6  -8   3     2366.18     1850.94    418.70 o   0.59727
  -5  -8   3        6.09        0.00    346.77 o   0.55929
  -4  -8   3     3344.04     3542.37    372.65 o   0.52609
  -3  -8   3     1577.81     1652.59    325.33 o   0.49864
  -2  -8   3      435.93      425.58    261.30 o   0.47791
  -1  -8   3      534.16      477.69    252.15 o   0.46483
   0  -8   3     1175.74      938.56    213.04 o   0.46003
   1  -8   3     1937.01     2166.48    231.70 o   0.46377
   2  -8   3     2982.06     2740.18    285.17 o   0.47586
   3  -8   3       13.37       39.36    281.05 o   0.49567
   4  -8   3     2571.50     2606.12    310.40 o   0.52234
   5  -8   3       80.88      151.84    290.75 o   0.55488
   6  -8   3      247.07      397.36    335.24 o   0.59232
   7  -8   3    10449.65    12151.82    511.82 o   0.63379
   8   7  -3      103.41       65.70    753.67 o   0.64838
  -7  -7   3      611.64      229.65    372.01 o   0.60069
  -6  -7   3        7.01       91.63    356.90 o   0.55602
  -5  -7   3    14508.33    14593.18    475.36 o   0.51516
  -4  -7   3     9114.33     9377.98    391.87 o   0.47908
  -3  -7   3     6497.38     6386.73    297.38 o   0.44893
  -2  -7   3     4767.58     4686.79    311.90 o   0.42598
  -1  -7   3     2760.86     2873.08    253.58 o   0.41144
   0  -7   3      151.85      101.29    185.43 o   0.40620
   1  -7   3       26.33       46.61    208.65 o   0.41063
   2  -7   3    15730.35    15409.06    368.96 o   0.42442
   3  -7   3    31911.32    31483.72    473.83 o   0.44670
   4  -7   3     1545.84     1268.88    263.08 o   0.47629
   5  -7   3     2623.84     3125.13    308.27 o   0.51191
   6  -7   3      862.76     1011.70    297.28 o   0.55241
   7  -7   3     2099.88     2226.10    407.53 o   0.59679
   8  -7   3     1758.93     1483.30    478.29 o   0.64426
  -8  -6   3     1192.26      763.12    404.47 o   0.61583
  -7  -6   3       31.56       96.01    338.46 o   0.56554
  -6  -6   3        9.25       44.89    329.50 o   0.51800
  -5  -6   3     2902.70     2708.75    336.57 o   0.47403
  -4  -6   3     2290.69     1929.52    242.29 o   0.43473
  -3  -6   3    13479.16    13483.90    284.35 o   0.40146
  -2  -6   3     8275.45     8684.18    261.07 o   0.37583
  -1  -6   3      284.47      335.46    164.48 o   0.35948
   0  -6   3    15715.84    14867.18    228.81 o   0.35370
   1  -6   3     5948.84     5700.45    167.94 o   0.35900
   2  -6   3      583.59      593.69    156.73 o   0.37490
   3  -6   3        0.03       80.26    172.25 o   0.40015
   4  -6   3    73372.89    70792.66    487.57 o   0.43311
   5  -6   3     3395.03     3109.08    216.28 o   0.47217
   6  -6   3      485.09      368.15    222.61 o   0.51596
   7  -6   3     1656.94     1678.92    329.10 o   0.56336
   8  -6   3      392.11      476.45    339.11 o   0.61354
  -9  -5   3      535.47      330.88    549.54 o   0.64185
  -8  -5   3     1368.98     1055.33    384.16 o   0.58721
  -7  -5   3    21893.82    21615.13    532.51 o   0.53438
  -6  -5   3     2944.58     2610.49    329.35 o   0.48395
  -5  -5   3    14172.26    13655.97    406.21 o   0.43675
  -4  -5   3    11713.12    12271.33    370.52 o   0.39395
  -3  -5   3      319.78      261.75    183.34 o   0.35712
  -2  -5   3     5079.15     4773.52    199.36 o   0.32828
  -1  -5   3     1456.34     1359.25    160.91 o   0.30969
   0  -5   3    14682.25    14990.35    234.04 o   0.30321
   1  -5   3    64864.89    66731.88    299.77 o   0.30963
   2  -5   3     1128.17     1114.50    134.27 o   0.32817
   3  -5   3    10624.69    10837.52    234.61 o   0.35696
   4  -5   3   208195.75   203828.39    814.69 o   0.39376
   5  -5   3    36142.53    35251.38    409.88 o   0.43654
   6  -5   3    11363.83    11089.69    280.95 o   0.48372
   7  -5   3      395.50      569.25    239.97 o   0.53414
   8  -5   3     1105.63      781.53    322.65 o   0.58696
   9  -5   3        0.74       98.47    367.30 o   0.64159
  -9  -4   3      118.38       64.62    496.29 o   0.61977
  -8  -4   3     9299.49     8855.16    558.28 o   0.56313
  -7  -4   3     8205.56     8011.36    385.39 o   0.50796
  -6  -4   3    14062.47    14320.18    416.42 o   0.45478
  -5  -4   3       10.46      110.22    190.62 o   0.40438
  -4  -4   3       69.42       41.00    179.04 o   0.35795
  -3  -4   3      727.08      543.04    127.21 o   0.31721
  -2  -4   3     6474.18     6533.30    128.51 o   0.28464
  -1  -4   3      852.72      811.15    111.14 o   0.26327
   0  -4   3    42100.11    41912.98    356.40 o   0.25593
   1  -4   3    16987.30    16866.66    185.69 o   0.26380
   2  -4   3     3923.95     4172.98    110.48 o   0.28561
   3  -4   3    57839.86    57380.59    402.16 o   0.31853
   4  -4   3     1789.74     1585.66    185.26 o   0.35950
   5  -4   3    44325.58    43009.24    422.57 o   0.40610
   6  -4   3    12682.46    12500.77    300.74 o   0.45662
   7  -4   3     4243.28     3869.03    287.41 o   0.50988
   8  -4   3     3021.18     2838.08    380.22 o   0.56511
   9  -4   3     1891.49     1942.45    370.82 o   0.62179
  -9  -3   3      909.36     1276.26    448.93 o   0.60248
  -8  -3   3     5858.24     5006.24    337.74 o   0.54420
  -7  -3   3      317.33      413.95    216.05 o   0.48704
  -6  -3   3   195535.31   199377.05    870.83 o   0.43148
  -5  -3   3      171.71      132.79    182.96 o   0.37819
  -4  -3   3       27.05       70.27    168.88 o   0.32831
  -3  -3   3    19864.19    21142.99    222.84 o   0.28362
  -2  -3   3    37225.76    36251.44    189.96 o   0.24697
  -1  -3   3    12474.96    12201.82    152.84 o   0.22236
   0  -3   3    10229.42    10030.60    172.48 o   0.21399
   1  -3   3    49952.57    50474.11    307.39 o   0.22369
   2  -3   3    24295.45    26068.40    218.07 o   0.24936
   3  -3   3     5034.76     4702.22    135.70 o   0.28674
   4  -3   3    12704.07    12523.94    245.89 o   0.33191
   5  -3   3     2518.76     2111.78    204.18 o   0.38210
   6  -3   3    23935.63    22946.65    354.25 o   0.43558
   7  -3   3     2244.17     1858.17    302.79 o   0.49129
   8  -3   3     4759.84     5189.94    396.61 o   0.54854
   9  -3   3       11.79       66.52    364.08 o   0.60690
  -9  -2   3      181.32      111.02    308.08 o   0.59041
  -8  -2   3      137.08      253.21    279.43 o   0.53095
  -7  -2   3       59.59       77.71    215.20 o   0.47237
  -6  -2   3     4956.25     5142.34    234.88 o   0.41503
  -5  -2   3    12790.93    13806.10    271.51 o   0.35953
  -4  -2   3    36525.13    37888.28    340.98 o   0.30688
  -3  -2   3     2608.41     3130.31    125.83 o   0.25882
  -2  -2   3    29818.58    30089.53    205.98 o   0.21840
  -1  -2   3    23317.20    23104.65    155.14 o   0.19054
   0  -2   3    58766.51    56831.32    240.63 o   0.18114
   1  -2   3    62560.02    61464.68    277.11 o   0.19291
   2  -2   3   165199.20   171894.06    469.01 o   0.22252
   3  -2   3    43647.93    47930.45    276.55 o   0.26404
   4  -2   3     4651.15     4546.95    193.56 o   0.31275
   5  -2   3     2195.84     2044.50    200.50 o   0.36580
   6  -2   3     1063.44      821.26    221.53 o   0.42154
   7  -2   3      465.18      441.33    288.02 o   0.47905
   8  -2   3        1.44       36.15    333.61 o   0.53775
   9  -2   3      101.69      169.52    397.16 o   0.59730
 -10  -1   3      641.68      546.52    391.59 o   0.64446
  -9  -1   3       20.73       47.34    316.88 o   0.58388
  -8  -1   3     2048.30     1719.55    283.98 o   0.52383
  -7  -1   3     3179.48     3171.22    272.58 o   0.46452
  -6  -1   3    18485.01    19445.62    319.40 o   0.40627
  -5  -1   3    19948.29    21949.69    297.98 o   0.34961
  -4  -1   3     5236.73     4911.03    136.48 o   0.29546
  -3  -1   3     2510.81     2679.49     92.90 o   0.24549
  -2  -1   3    10354.99    10422.88    118.64 o   0.20281
  -1  -1   3    15869.98    15934.17    129.61 o   0.17291
   0  -1   3    89856.54    89319.10    281.87 o   0.16298
   1  -1   3    72044.08    71079.45    245.29 o   0.17641
   2  -1   3   144398.20   153278.44    385.49 o   0.20876
   3  -1   3    13164.42    14534.52    158.27 o   0.25286
   4  -1   3    35939.83    38496.46    309.55 o   0.30363
   5  -1   3     2046.66     2117.21    200.62 o   0.35825
   6  -1   3     1308.46      944.31    218.74 o   0.41520
   7  -1   3      645.62      551.99    268.55 o   0.47365
   8  -1   3     3122.47     3083.01    351.65 o   0.53309
   9  -1   3      131.73      255.27    381.77 o   0.59324
 -10   0   3        0.43       29.79    421.23 o   0.64361
  -9   0   3    10420.37    10689.40    399.80 o   0.58308
  -8   0   3      415.96      419.97    273.05 o   0.52308
  -7   0   3     5673.16     5657.80    292.46 o   0.46384
  -6   0   3       83.09       31.51    185.05 o   0.40569
  -5   0   3    12580.10    12293.38    248.03 o   0.34916
  -4   0   3    11559.63    11048.69    181.53 o   0.29520
  -3   0   3       53.26       49.50     86.02 o   0.24550
  -2   0   3     2247.63     2095.37     91.97 o   0.20321
  -1   0   3    24000.74    25466.39    150.85 o   0.17384
   0   0   3     2565.80     2722.96     97.47 o   0.16444
   1   0   3     1154.54     1326.83     82.52 o   0.17821
   2   0   3    39056.25    41311.48    213.64 o   0.21065
   3   0   3    16304.52    18383.39    190.19 o   0.25473
   4   0   3     7868.67     7817.26    153.21 o   0.30545
   5   0   3      290.64      378.71    175.86 o   0.36001
   6   0   3      126.76      224.72    187.34 o   0.41691
   7   0   3     3788.30     4230.51    331.11 o   0.47531
   8   0   3       25.12       61.32    323.96 o   0.53472
   9   0   3       25.15       88.25    382.68 o   0.59483
 -10   1   3        0.88        0.00    765.26 o   0.64797
  -9   1   3     3475.82     2970.19    385.84 o   0.58802
  -8   1   3     2637.60     2957.87    292.38 o   0.52874
  -7   1   3    14169.15    15026.47    433.45 o   0.47038
  -6   1   3      343.02      351.46    272.60 o   0.41334
  -5   1   3     3761.83     3828.92    193.36 o   0.35824
  -4   1   3     6396.03     5675.68    182.68 o   0.30614
  -3   1   3    22481.42    21636.79    240.30 o   0.25886
  -2   1   3      601.42      576.53    125.07 o   0.21952
  -1   1   3    11336.33    12600.64    169.33 o   0.19305
   0   1   3    13763.95    14392.99    169.86 o   0.18506
   1   1   3    23100.89    25325.84    181.60 o   0.19779
   2   1   3       83.23      248.25    112.19 o   0.22781
   3   1   3     4015.02     3998.92    141.15 o   0.26938
   4   1   3     1925.24     1988.13    135.65 o   0.31802
   5   1   3     4709.14     4911.03    166.83 o   0.37095
   6   1   3      190.21      139.92    183.52 o   0.42658
   7   1   3      167.36      108.71    224.51 o   0.48398
   8   1   3     3004.17     3121.04    350.33 o   0.54258
   9   1   3       74.18       96.93    325.22 o   0.60204
  -9   2   3      395.40      405.61    502.77 o   0.59857
  -8   2   3       71.05        0.00    333.67 o   0.54059
  -7   2   3      629.58      425.62    288.26 o   0.48383
  -6   2   3    10767.07    10951.12    312.77 o   0.42876
  -5   2   3      355.39      432.27    170.02 o   0.37614
  -4   2   3        9.23       72.06    166.46 o   0.32715
  -3   2   3     2147.53     2098.75    182.76 o   0.28367
  -2   2   3     3787.49     3177.02    151.71 o   0.24861
  -1   2   3      237.09      220.66    114.12 o   0.22594
   0   2   3    54012.30    60102.03    324.73 o   0.21951
   1   2   3   123035.94   134757.11    406.92 o   0.23069
   2   2   3    87631.02    94305.16    378.28 o   0.25719
   3   2   3      213.08      164.23    118.07 o   0.29492
   4   2   3     7646.55     7682.01    164.69 o   0.34015
   5   2   3      471.82      461.63    141.08 o   0.39029
   6   2   3        0.29       86.22    163.53 o   0.44368
   7   2   3     1235.40     1097.12    255.89 o   0.49927
   8   2   3     1919.70     1742.85    295.87 o   0.55641
   9   2   3     3623.77     3352.91    366.03 o   0.61466
  -9   3   3     2508.46     2847.03    508.19 o   0.61444
  -8   3   3        0.01       34.61    346.96 o   0.55825
  -7   3   3      570.53      600.01    314.61 o   0.50364
  -6   3   3      798.44      997.13    236.05 o   0.45117
  -5   3   3      459.82      397.56    231.96 o   0.40170
  -4   3   3     3372.99     3007.22    234.14 o   0.35646
  -3   3   3     2668.20     2371.12    156.81 o   0.31727
  -2   3   3     6074.91     6325.94    145.81 o   0.28663
  -1   3   3    53572.60    54627.26    252.56 o   0.26750
   0   3   3    21043.39    21778.49    184.23 o   0.26239
   1   3   3    22389.13    26087.85    214.28 o   0.27210
   2   3   3   108370.55   113719.14    445.25 o   0.29517
   3   3   3    26095.75    27616.46    266.89 o   0.32881
   4   3   3     8243.31     8271.82    174.09 o   0.37013
   5   3   3     2508.90     2315.99    159.49 o   0.41687
   6   3   3     2725.78     2524.24    170.39 o   0.46740
   7   3   3     4166.46     4099.59    262.05 o   0.52061
   8   3   3     1866.96     1701.82    335.03 o   0.57577
   9   3   3      768.92      776.38    438.02 o   0.63237
  -9   4   3      461.90      537.34    526.06 o   0.63522
  -8   4   3     1671.66     2110.33    468.64 o   0.58119
  -7   4   3     5182.47     5385.02    320.87 o   0.52910
  -6   4   3    14208.99    13912.84    364.78 o   0.47959
  -5   4   3     1112.51      967.69    240.62 o   0.43355
  -4   4   3      630.98      508.64    232.95 o   0.39221
  -3   4   3     1643.62     1508.95    169.21 o   0.35719
  -2   4   3    23536.53    22069.94    239.67 o   0.33051
  -1   4   3     3175.47     3167.82    144.33 o   0.31431
   0   4   3    10579.15    10541.14    201.45 o   0.31023
   1   4   3    26283.18    26099.69    276.52 o   0.31873
   2   4   3    41167.86    43051.66    311.38 o   0.33888
   3   4   3    11519.25    12282.76    219.19 o   0.36876
   4   4   3     4869.45     5008.72    181.81 o   0.40623
   5   4   3       19.84       32.55    150.51 o   0.44940
   6   4   3     9821.07    10029.19    267.07 o   0.49679
   7   4   3    12732.47    12650.50    373.41 o   0.54730
   8   4   3     3776.72     3724.15    424.55 o   0.60014
  -8   5   3    11598.06    11326.80    591.79 o   0.60880
  -7   5   3      618.71      756.91    353.61 o   0.55943
  -6   5   3     6581.87     6204.26    317.92 o   0.51301
  -5   5   3    12735.84    12213.12    356.73 o   0.47043
  -4   5   3       93.15       91.80    197.05 o   0.43280
  -3   5   3     4589.50     4218.78    228.38 o   0.40154
  -2   5   3    16019.57    15756.84    282.86 o   0.37821
  -1   5   3    25907.21    25836.38    320.39 o   0.36436
   0   5   3        1.17       65.97    185.16 o   0.36106
   1   5   3     3327.69     3165.76    260.06 o   0.36861
   2   5   3     1323.09     1255.91    214.57 o   0.38636
   3   5   3     1179.51      995.48    201.41 o   0.41301
   4   5   3      265.70      104.28    201.34 o   0.44696
   5   5   3     4149.96     4237.16    242.78 o   0.48670
   6   5   3     4214.40     4186.66    310.75 o   0.53091
   7   5   3      223.13      270.76    316.83 o   0.57859
   8   5   3       70.27        0.00    518.26 o   0.62893
  -8   6   3      744.22      677.91    436.43 o   0.64049
  -7   6   3      922.59      710.06    403.26 o   0.59390
  -6   6   3     1808.04     1305.11    297.74 o   0.55054
  -5   6   3     1727.67     1556.46    293.55 o   0.51124
  -4   6   3    12166.34    12014.01    303.75 o   0.47701
  -3   6   3    12083.79    11719.11    261.22 o   0.44901
  -2   6   3    21947.60    20976.18    346.93 o   0.42847
  -1   6   3    49681.10    48322.22    519.24 o   0.41647
   0   6   3   173357.63   171306.72   1050.95 o   0.41378
   1   6   3    13763.96    13645.80    400.79 o   0.42057
   2   6   3     6909.55     6833.74    348.68 o   0.43640
   3   6   3    16141.68    15803.16    412.96 o   0.46033
   4   6   3      423.53      356.98    247.47 o   0.49118
   5   6   3       56.05       42.33    342.89 o   0.52774
   6   6   3      123.53       25.68    295.19 o   0.56892
   7   6   3       55.38      170.61    428.00 o   0.61377
  -7   7   3      753.55      633.21    523.28 o   0.63181
  -6   7   3     5878.21     5574.86    535.47 o   0.59138
  -5   7   3     2812.50     2755.83    359.51 o   0.55512
  -4   7   3      519.41      600.06    263.71 o   0.52392
  -3   7   3     3634.88     3754.92    301.02 o   0.49872
  -2   7   3      130.71       27.33    212.88 o   0.48047
  -1   7   3      174.56       99.91    249.07 o   0.46997
   0   7   3    37768.99    37099.21    584.58 o   0.46776
   1   7   3       34.53       47.32    273.09 o   0.47394
   2   7   3     5334.69     5016.24    357.61 o   0.48820
   3   7   3      619.16      442.07    326.17 o   0.50986
   4   7   3     7642.67     7671.22    504.18 o   0.53802
   5   7   3       26.57      192.38    371.09 o   0.57174
   6   7   3      244.69      317.42    398.71 o   0.61008
  -6   8   3        0.87       42.10    505.16 o   0.63489
  -5   8   3       47.05      121.58    470.88 o   0.60140
  -4   8   3      382.24      554.42    305.94 o   0.57286
  -3   8   3     1664.90     1662.13    300.45 o   0.55005
  -2   8   3        1.00       34.35    273.85 o   0.53371
  -1   8   3      218.24      463.75    270.72 o   0.52443
   0   8   3      791.29      802.01    269.79 o   0.52260
   1   8   3    27168.35    28027.93    569.98 o   0.52829
   2   8   3     2904.75     3155.51    361.76 o   0.54126
   3   8   3     4415.88     4376.12    378.49 o   0.56101
   4   8   3     1293.32     1281.60    431.57 o   0.58686
   5   8   3      301.57      123.62    532.73 o   0.61804
   5  -9  -3     1322.08     1236.79    722.75 o   0.64956
  -4   9   3      125.24      115.69    449.41 o   0.62336
  -3   9   3    11440.00    12973.26    508.63 o   0.60260
  -2   9   3      703.72      894.16    395.50 o   0.58785
  -1   9   3       91.28        1.98    310.64 o   0.57958
   0   9   3        4.88       73.55    307.45 o   0.57805
   1   9   3      137.66      121.01    350.07 o   0.58334
   2   9   3      778.72      343.21    387.19 o   0.59524
   3   9   3      616.17      357.13    517.89 o   0.61339
   4   9   3       38.16        0.00    569.60 o   0.63724
  -2  10   3      580.26      321.47    443.88 o   0.64267
  -1  10   3     1657.04     1861.13    459.14 o   0.63523
   0  10   3     2007.55     2258.54    416.42 o   0.63397
   1  10   3       82.64      134.79    429.18 o   0.63891
  -2 -11   4      218.57       93.03    477.22 o   0.64500
  -1 -11   4     1206.07     1699.73    471.96 o   0.63519
   0 -11   4      149.97       32.57    418.77 o   0.63152
   1 -11   4      698.80      664.57    424.60 o   0.63408
   2 -11   4      702.29      693.93    569.58 o   0.64280
  -4 -10   4      479.31      651.65    444.58 o   0.63140
  -3 -10   4       86.02      249.78    365.89 o   0.60866
  -2 -10   4      342.35      122.39    359.26 o   0.59176
  -1 -10   4      477.71      636.59    365.34 o   0.58119
   0 -10   4      329.77      210.70    352.99 o   0.57731
   1 -10   4     1783.48     1436.24    402.19 o   0.58024
   2 -10   4     1349.57     1373.60    360.61 o   0.58990
   3 -10   4     7822.45     9763.08    430.97 o   0.60595
   4 -10   4     1020.12      430.23    356.68 o   0.62791
   6   9  -4     1565.36     1484.14    873.48 o   0.64730
  -5  -9   4      202.19      285.93    545.28 o   0.61251
  -4  -9   4      214.87      161.07    486.44 o   0.58244
  -3  -9   4      263.57      308.87    299.65 o   0.55785
  -2  -9   4      748.67      666.12    284.62 o   0.53950
  -1  -9   4      975.36     1021.88    335.21 o   0.52804
   0  -9   4     1167.36      924.75    352.90 o   0.52391
   1  -9   4      961.95      492.80    282.45 o   0.52729
   2  -9   4     2378.28     2380.23    320.54 o   0.53804
   3  -9   4       47.28       73.24    307.08 o   0.55574
   4  -9   4      193.50      212.02    304.64 o   0.57974
   5  -9   4    11020.53    13149.73    450.19 o   0.60930
   6  -9   4      422.88      423.47    409.54 o   0.64365
   7   8  -4     7240.65     6826.70    565.13 o   0.64618
  -6  -8   4     1666.98     2098.29    428.87 o   0.60496
  -5  -8   4     1655.01     1167.53    365.83 o   0.56772
  -4  -8   4     2063.50     2383.04    477.42 o   0.53528
  -3  -8   4     1707.31     1210.14    341.56 o   0.50858
  -2  -8   4      284.19      142.90    318.41 o   0.48854
  -1  -8   4       11.10       48.80    236.48 o   0.47602
   0  -8   4     8961.90     8904.29    392.03 o   0.47160
   1  -8   4    35659.46    34452.03    496.01 o   0.47552
   2  -8   4     1083.98      876.21    280.34 o   0.48758
   3  -8   4     4607.58     5218.67    316.17 o   0.50719
   4  -8   4      660.26      830.83    309.21 o   0.53353
   5  -8   4     2293.63     2220.21    340.92 o   0.56565
   6  -8   4     1504.49     1210.47    359.19 o   0.60263
   7  -8   4     2145.90     2712.66    579.36 o   0.64363
  -7  -7   4     1095.25      947.43    422.79 o   0.60918
  -6  -7   4      206.85      303.50    367.20 o   0.56541
  -5  -7   4     6545.00     6166.04    330.19 o   0.52552
  -4  -7   4     2439.52     2455.55    286.92 o   0.49046
  -3  -7   4        0.12       61.68    282.98 o   0.46134
  -2  -7   4     7368.87     6826.55    350.65 o   0.43933
  -1  -7   4     3070.56     2641.59    318.77 o   0.42555
   0  -7   4      432.37      459.12    231.46 o   0.42079
   1  -7   4        0.73       21.30    207.01 o   0.42537
   2  -7   4    81637.03    78803.67    665.89 o   0.43898
   3  -7   4     3203.71     3040.63    285.87 o   0.46084
   4  -7   4      635.39      622.65    275.77 o   0.48984
   5  -7   4     2298.62     2154.79    297.88 o   0.52479
   6  -7   4      149.95      214.00    310.18 o   0.56459
   7  -7   4       73.87        0.00    411.35 o   0.60830
  -8  -6   4     1197.04      976.13    411.18 o   0.62493
  -7  -6   4     4797.52     5285.06    419.87 o   0.57566
  -6  -6   4     5293.49     5106.21    325.33 o   0.52927
  -5  -6   4       25.32       54.98    252.68 o   0.48659
  -4  -6   4     3442.71     3292.13    270.14 o   0.44868
  -3  -6   4     2170.80     2248.61    219.19 o   0.41683
  -2  -6   4     3565.59     3783.03    246.84 o   0.39254
  -1  -6   4    30624.72    30628.72    398.07 o   0.37725
   0  -6   4     1672.20     1623.35    193.23 o   0.37209
   1  -6   4    13212.90    12861.43    238.67 o   0.37746
   2  -6   4   213203.61   206635.23    828.19 o   0.39295
   3  -6   4    37243.47    36931.55    362.51 o   0.41741
   4  -6   4    10454.52    10327.14    261.56 o   0.44939
   5  -6   4      936.87     1332.37    212.27 o   0.48742
   6  -6   4     2145.16     1947.76    244.33 o   0.53018
   7  -6   4       27.61       73.52    274.73 o   0.57664
   8  -6   4      555.23      390.48    336.63 o   0.62596
  -8  -5   4     4884.47     4678.17    435.76 o   0.59782
  -7  -5   4      366.82      358.90    315.10 o   0.54625
  -6  -5   4       14.15       41.84    287.18 o   0.49729
  -5  -5   4      222.52      195.01    229.18 o   0.45177
  -4  -5   4     3237.44     3009.25    250.64 o   0.41085
  -3  -5   4      340.71      315.33    183.79 o   0.37602
  -2  -5   4     6154.89     6028.99    219.46 o   0.34912
  -1  -5   4     3471.56     3175.80    177.92 o   0.33208
   0  -5   4     1452.01     1351.36    178.72 o   0.32644
   1  -5   4    48433.86    47249.55    374.25 o   0.33279
   2  -5   4      699.81      582.04    145.98 o   0.35048
   3  -5   4    52136.35    49370.27    419.66 o   0.37791
   4  -5   4    12006.43    11423.66    277.11 o   0.41316
   5  -5   4     4514.61     4211.38    239.57 o   0.45440
   6  -5   4     3360.62     3261.54    248.83 o   0.50015
   7  -5   4     2865.96     2580.61    292.98 o   0.54930
   8  -5   4     2019.40     2156.62    358.39 o   0.60100
  -9  -4   4      272.29      145.41    505.09 o   0.63064
  -8  -4   4    71140.09    72745.02    868.11 o   0.57530
  -7  -4   4      438.26      570.69    278.16 o   0.52167
  -6  -4   4       13.29       23.46    238.90 o   0.47031
  -5  -4   4     7917.84     8308.07    263.34 o   0.42208
  -4  -4   4    10269.86    10334.17    237.05 o   0.37816
  -3  -4   4     5381.20     5323.25    163.01 o   0.34024
  -2  -4   4     4192.88     4179.43    148.11 o   0.31050
  -1  -4   4    29267.85    27952.67    249.28 o   0.29148
   0  -4   4    11127.52    12094.59    250.30 o   0.28532
   1  -4   4     3642.25     3503.26    172.49 o   0.29283
   2  -4   4    20856.20    21104.48    237.31 o   0.31304
   3  -4   4     1832.75     1550.24    184.76 o   0.34371
   4  -4   4    24794.31    23767.08    322.75 o   0.38233
   5  -4   4     2255.00     1999.05    217.85 o   0.42674
   6  -4   4    11266.70    11312.65    304.24 o   0.47534
   7  -4   4        3.70       61.29    278.06 o   0.52695
   8  -4   4     8729.87     8068.74    429.40 o   0.58078
   9  -4   4     7752.67     8631.62    486.67 o   0.63626
  -9  -3   4      135.43      153.59    399.87 o   0.61471
  -8  -3   4     1664.51     1577.44    309.40 o   0.55793
  -7  -3   4     2449.03     2242.26    255.50 o   0.50260
  -6  -3   4    14073.42    14289.61    309.54 o   0.44925
  -5  -3   4     2009.48     1967.98    206.71 o   0.39867
  -4  -3   4     7645.13     8042.55    227.41 o   0.35206
  -3  -3   4     8720.83     8221.19    168.54 o   0.31122
  -2  -3   4     9595.53     9187.71    165.74 o   0.27869
  -1  -3   4    57720.11    59016.11    291.87 o   0.25763
   0  -3   4   120569.96   124287.50    434.59 o   0.25096
   1  -3   4    50669.77    55625.09    274.19 o   0.25977
   2  -3   4     5274.90     6332.06    174.66 o   0.28263
   3  -3   4     5468.53     5510.31    162.14 o   0.31651
   4  -3   4       36.64      112.11    175.51 o   0.35830
   5  -3   4      319.34       92.94    189.52 o   0.40555
   6  -3   4      117.89      120.17    216.06 o   0.45658
   7  -3   4      402.03      466.57    314.24 o   0.51025
   8  -3   4     3763.97     3351.37    363.10 o   0.56581
   9  -3   4       83.61      165.30    431.85 o   0.62275
  -9  -2   4      487.04      615.29    345.08 o   0.60394
  -8  -2   4     7008.54     7395.57    332.68 o   0.54619
  -7  -2   4     6666.01     6537.67    274.14 o   0.48970
  -6  -2   4     1892.97     1887.07    223.57 o   0.43495
  -5  -2   4     1175.03     1299.21    192.54 o   0.38269
  -4  -2   4     2596.01     2769.16    190.30 o   0.33410
  -3  -2   4     3768.83     4113.25    136.17 o   0.29101
  -2  -2   4    31788.94    32419.58    198.01 o   0.25623
  -1  -2   4    59697.52    61332.11    251.84 o   0.23349
   0  -2   4   111962.09   119042.73    375.69 o   0.22645
   1  -2   4    11418.09    11621.50    136.33 o   0.23652
   2  -2   4    25586.35    27563.48    228.51 o   0.26172
   3  -2   4     1442.73     1528.67    152.16 o   0.29825
   4  -2   4     6500.73     6233.30    209.37 o   0.34250
   5  -2   4     2036.47     1670.29    205.72 o   0.39187
   6  -2   4     2999.42     2612.07    252.67 o   0.44464
   7  -2   4       65.06       84.05    278.61 o   0.49975
   8  -2   4     1810.32     1712.09    350.98 o   0.55651
   9  -2   4      291.94      541.35    429.81 o   0.61444
  -9  -1   4     2301.14     1945.25    356.20 o   0.59863
  -8  -1   4       47.51      115.67    286.50 o   0.54046
  -7  -1   4     2081.79     2206.00    273.03 o   0.48346
  -6  -1   4     2413.44     2410.84    222.30 o   0.42809
  -5  -1   4       19.19       70.91    184.73 o   0.37509
  -4  -1   4      449.52      403.80    158.59 o   0.32561
  -3  -1   4    12728.79    13551.71    148.39 o   0.28151
  -2  -1   4       56.30       71.44     90.07 o   0.24570
  -1  -1   4      192.21      260.24     79.07 o   0.22224
   0  -1   4    25161.53    26678.39    209.28 o   0.21520
   1  -1   4    10214.54    12544.91    161.10 o   0.22612
   2  -1   4    21202.79    22620.24    187.15 o   0.25267
   3  -1   4      104.03       58.66    101.09 o   0.29061
   4  -1   4        0.39       35.23    143.88 o   0.33611
   5  -1   4     7851.03     8826.66    243.34 o   0.38649
   6  -1   4      235.10      299.68    226.15 o   0.44009
   7  -1   4      743.27      725.75    300.58 o   0.49587
   8  -1   4       85.03       96.39    336.11 o   0.55316
   9  -1   4    13557.16    13651.64    520.46 o   0.61155
  -9   0   4     6577.71     6493.71    381.31 o   0.59892
  -8   0   4       21.87      203.48    272.45 o   0.54092
  -7   0   4       71.49      102.22    254.54 o   0.48413
  -6   0   4     1389.57     1183.18    208.90 o   0.42904
  -5   0   4     7374.67     7242.56    227.91 o   0.37638
  -4   0   4       18.13       92.89    128.86 o   0.32734
  -3   0   4     5198.08     5246.16    122.62 o   0.28378
  -2   0   4    23631.51    26796.39    182.57 o   0.24862
  -1   0   4    23565.81    24759.39    159.20 o   0.22582
   0   0   4     2070.60     1665.11    104.65 o   0.21925
   1   0   4    20716.71    21754.01    196.39 o   0.23032
   2   0   4     4090.55     4865.77    122.40 o   0.25674
   3   0   4     4727.19     5345.90    146.09 o   0.29443
   4   0   4     1614.64     1362.53    133.08 o   0.33964
   5   0   4       39.53        0.00    182.31 o   0.38977
   6   0   4     6061.74     6136.11    248.82 o   0.44316
   7   0   4      972.27      728.18    309.06 o   0.49875
   8   0   4     4016.06     3572.36    377.46 o   0.55589
   9   0   4     1800.80     1833.27    434.92 o   0.61414
  -9   1   4      761.55      458.77    429.11 o   0.60479
  -8   1   4     3997.05     3760.10    317.12 o   0.54756
  -7   1   4      184.74      189.48    259.02 o   0.49170
  -6   1   4       92.49       39.35    222.65 o   0.43774
  -5   1   4     1105.71     1216.63    160.78 o   0.38648
  -4   1   4     1145.43      964.44    143.32 o   0.33913
  -3   1   4       12.83       92.39     99.54 o   0.29757
  -2   1   4    44750.39    49819.02    242.06 o   0.26455
  -1   1   4    87698.83    95369.05    364.62 o   0.24356
   0   1   4   114743.27   126463.07    395.16 o   0.23782
   1   1   4       18.91       72.16    118.65 o   0.24838
   2   1   4    28386.59    29671.34    240.22 o   0.27335
   3   1   4      865.69      900.75    132.65 o   0.30927
   4   1   4        8.39       64.58    137.25 o   0.35281
   5   1   4     3547.18     3585.43    172.70 o   0.40150
   6   1   4     3992.75     3740.61    234.12 o   0.45367
   7   1   4     6234.95     6236.69    308.48 o   0.50827
   8   1   4     7544.74     7938.36    430.89 o   0.56459
   9   1   4     4729.87     5038.21    395.33 o   0.62215
  -9   2   4      164.67      277.17    434.19 o   0.61609
  -8   2   4      207.97      434.80    367.45 o   0.56016
  -7   2   4      398.03      187.47    297.09 o   0.50585
  -6   2   4      830.39      665.43    292.04 o   0.45375
  -5   2   4       93.11       64.78    186.05 o   0.40471
  -4   2   4      333.51      328.13    180.27 o   0.35999
  -3   2   4    22101.49    21399.03    275.07 o   0.32139
  -2   2   4    11894.02    11750.02    208.13 o   0.29136
  -1   2   4    21041.42    23776.74    239.69 o   0.27273
   0   2   4   159713.31   171200.95    512.57 o   0.26791
   1   2   4    39521.86    43442.16    249.17 o   0.27761
   2   2   4    32350.82    30906.90    234.01 o   0.30042
   3   2   4     6163.72     6498.16    163.12 o   0.33367
   4   2   4     2866.86     2665.10    155.76 o   0.37460
   5   2   4     6503.03     6159.41    181.63 o   0.42096
   6   2   4     3492.94     3550.50    208.87 o   0.47115
   7   2   4     1680.68     1713.42    249.00 o   0.52408
   8   2   4     3814.54     3487.04    351.30 o   0.57899
   9   2   4     4386.19     4319.53    425.21 o   0.63538
  -9   3   4     1848.01     2513.52    524.97 o   0.63253
  -8   3   4     8053.75     8429.04    434.92 o   0.57833
  -7   3   4      492.92      281.38    333.04 o   0.52605
  -6   3   4        1.97       53.89    249.78 o   0.47633
  -5   3   4     1459.16     1226.30    248.10 o   0.43006
  -4   3   4    17115.99    16677.26    339.81 o   0.38847
  -3   3   4     4602.84     4627.52    200.50 o   0.35322
  -2   3   4     4297.28     4049.68    173.77 o   0.32637
  -1   3   4    31892.42    31701.97    267.97 o   0.31012
   0   3   4    58339.24    60378.01    380.00 o   0.30614
   1   3   4    13424.62    15122.37    236.81 o   0.31491
   2   3   4    15551.96    16031.60    211.68 o   0.33543
   3   3   4      632.40      576.49    138.63 o   0.36573
   4   3   4    21804.70    21537.79    260.44 o   0.40361
   5   3   4    29074.05    28364.65    285.24 o   0.44714
   6   3   4     8763.84     9057.62    219.18 o   0.49485
   7   3   4      184.19      257.42    272.74 o   0.54563
   8   3   4    59562.42    65604.63    720.13 o   0.59870
  -8   4   4     2907.99     2950.39    420.18 o   0.60156
  -7   4   4     7618.80     7611.41    405.82 o   0.55163
  -6   4   4       16.47       72.21    251.93 o   0.50460
  -5   4   4     3616.29     3454.03    278.15 o   0.46134
  -4   4   4     7988.75     7523.97    293.87 o   0.42303
  -3   4   4    31029.91    31502.35    419.38 o   0.39111
  -2   4   4      305.62      268.17    198.86 o   0.36726
  -1   4   4     5265.19     5767.42    212.50 o   0.35311
   0   4   4     1743.75     2072.01    200.66 o   0.34985
   1   4   4     1203.52      898.48    207.06 o   0.35777
   2   4   4     1559.05     1487.17    278.02 o   0.37617
   3   4   4    11026.15    10733.63    284.90 o   0.40361
   4   4   4     8448.00     8274.51    235.83 o   0.43841
   5   4   4      513.77      516.73    174.46 o   0.47896
   6   4   4      198.29      342.10    211.21 o   0.52392
   7   4   4     1916.21     1831.66    444.58 o   0.57226
   8   4   4     3423.94     3344.16    556.23 o   0.62320
  -8   5   4     1724.55     1456.81    559.33 o   0.62930
  -7   5   4      601.94      532.73    323.15 o   0.58190
  -6   5   4     5600.30     5634.27    328.96 o   0.53766
  -5   5   4     6289.77     6171.04    312.42 o   0.49745
  -4   5   4    22207.36    21625.32    407.17 o   0.46231
  -3   5   4    44272.04    43563.09    498.21 o   0.43347
  -2   5   4   170408.41   170698.50    775.83 o   0.41227
  -1   5   4     9170.73     9333.29    250.39 o   0.39992
   0   5   4     9546.50     8739.57    275.53 o   0.39724
   1   5   4    21883.15    21465.27    358.79 o   0.40443
   2   5   4      259.67      170.55    274.03 o   0.42098
   3   5   4       22.54       68.54    271.17 o   0.44585
   4   5   4      179.33      247.74    245.87 o   0.47774
   5   5   4       67.25      144.15    227.10 o   0.51536
   6   5   4     5071.68     5643.19    317.73 o   0.55753
   7   5   4       23.77      101.79    422.82 o   0.60332
  -7   6   4     1505.33     1265.53    441.51 o   0.61614
  -6   6   4     1015.86     1036.86    328.19 o   0.57469
  -5   6   4     3251.82     3372.72    311.48 o   0.53740
  -4   6   4      146.86      132.02    261.46 o   0.50520
  -3   6   4       75.97      180.40    240.54 o   0.47912
  -2   6   4    38736.24    37739.67    491.14 o   0.46020
  -1   6   4        9.25       76.64    242.77 o   0.44934
   0   6   4     6128.44     5784.36    290.77 o   0.44714
   1   6   4     1632.45     1520.78    308.73 o   0.45371
   2   6   4    11871.17    11589.41    417.64 o   0.46869
   3   6   4        9.97       47.00    288.59 o   0.49131
   4   6   4      705.89      811.90    319.95 o   0.52058
   5   6   4     3706.46     3573.21    361.40 o   0.55544
   6   6   4       25.56        8.50    328.68 o   0.59491
   7   6   4     1804.70     1971.13    601.46 o   0.63814
  -6   7   4      983.19     1196.39    434.11 o   0.61497
  -5   7   4      975.63      857.10    362.89 o   0.58041
  -4   7   4       91.11      148.63    307.97 o   0.55087
  -3   7   4       78.69       60.15    302.29 o   0.52721
  -2   7   4     1308.47     1306.59    268.74 o   0.51023
  -1   7   4    25895.63    26012.15    461.64 o   0.50061
   0   7   4     3635.79     3558.33    297.24 o   0.49879
   1   7   4     8404.28     8518.31    413.38 o   0.50485
   2   7   4     1825.74     1454.59    326.26 o   0.51851
   3   7   4      274.02       77.35    318.25 o   0.53919
   4   7   4     3788.85     4002.28    387.55 o   0.56612
   5   7   4     3530.18     3482.51    494.96 o   0.59847
   6   7   4     1213.12     1155.96    460.91 o   0.63540
  -5   8   4    10923.83    12598.70    524.24 o   0.62584
  -4   8   4      827.82     1214.88    382.65 o   0.59868
  -3   8   4       49.57      155.11    362.70 o   0.57712
  -2   8   4        0.24        0.00    274.62 o   0.56179
  -1   8   4        1.61      114.44    281.21 o   0.55322
   0   8   4      879.00      855.53    284.66 o   0.55171
   1   8   4     1088.85     1222.89    359.05 o   0.55733
   2   8   4       80.02      172.58    379.23 o   0.56987
   3   8   4       62.26       30.15    379.45 o   0.58888
   4   8   4      336.87      164.68    485.76 o   0.61377
   5   8   4      479.58      287.94    601.25 o   0.64385
   4  -9  -4      533.45      684.63    590.30 o   0.64816
  -3   9   4     1356.88     1786.22    461.44 o   0.62842
  -2   9   4     2719.62     3112.99    464.59 o   0.61450
  -1   9   4      299.72      330.46    355.13 o   0.60680
   0   9   4     1161.54     1346.58    346.98 o   0.60556
   1   9   4       77.08      352.71    402.12 o   0.61082
   2   9   4      410.76      545.95    435.46 o   0.62240
   3   9   4      721.85      351.01    558.63 o   0.63998
   1  11  -5      443.60      305.33    811.64 o   0.64511
   0 -11   5     1091.39     1049.52    473.04 o   0.64169
   1 -11   5     6664.85     7961.12    622.50 o   0.64441
  -4 -10   5      226.72       34.20    611.52 o   0.64177
  -3 -10   5      202.17      491.27    509.53 o   0.61962
  -2 -10   5      125.44      117.22    412.34 o   0.60324
  -1 -10   5     1860.84     1493.69    392.52 o   0.59309
   0 -10   5     1570.73     1445.30    387.08 o   0.58950
   1 -10   5       28.69      117.74    362.91 o   0.59259
   2 -10   5      199.65      247.97    362.40 o   0.60226
   3 -10   5     8796.17    10872.25    430.74 o   0.61820
   4 -10   5      569.02      630.45    414.05 o   0.63994
  -5  -9   5      815.14      917.86    514.36 o   0.62401
  -4  -9   5      207.96      166.16    481.50 o   0.59474
  -3  -9   5      319.55       73.42    357.03 o   0.57091
  -2  -9   5     3917.48     3949.56    389.64 o   0.55323
  -1  -9   5    27367.53    27234.68    580.17 o   0.54229
   0  -9   5      689.66      594.35    330.47 o   0.53851
   1  -9   5     4847.32     5363.10    397.53 o   0.54204
   2  -9   5      428.58      473.63    319.30 o   0.55274
   3  -9   5     2339.16     2066.17    336.13 o   0.57020
   4  -9   5      920.10     1001.57    361.23 o   0.59383
   5  -9   5     2792.54     3054.11    403.31 o   0.62293
  -6  -8   5      666.03      908.67    419.05 o   0.61744
  -5  -8   5       72.49        0.00    394.19 o   0.58122
  -4  -8   5     3764.63     3544.25    481.66 o   0.54981
  -3  -8   5      824.07      713.90    341.58 o   0.52409
  -2  -8   5      919.24      777.44    323.19 o   0.50493
  -1  -8   5       20.31       61.94    303.33 o   0.49308
   0  -8   5    61678.76    61617.04    731.52 o   0.48908
   1  -8   5     2432.12     2233.24    292.16 o   0.49312
   2  -8   5      557.61      638.94    283.29 o   0.50502
   3  -8   5     2267.44     2268.39    306.48 o   0.52422
   4  -8   5        0.19      103.07    283.80 o   0.54997
   5  -8   5        8.97      106.84    329.71 o   0.58141
   6  -8   5    11668.78    13638.69    463.69 o   0.61765
  -7  -7   5       49.50       93.62    355.42 o   0.62240
  -6  -7   5     1924.62     1728.35    344.51 o   0.57985
  -5  -7   5     2332.40     2069.95    316.98 o   0.54126
  -4  -7   5     1329.82     1219.82    278.45 o   0.50755
  -3  -7   5    11589.08    11405.28    343.66 o   0.47973
  -2  -7   5     2323.40     2342.89    260.75 o   0.45888
  -1  -7   5    12644.75    12807.88    328.14 o   0.44599
   0  -7   5   151877.59   150508.55    743.76 o   0.44174
   1  -7   5    26161.16    25655.09    329.88 o   0.44639
   2  -7   5     6123.14     5956.91    260.46 o   0.45967
   3  -7   5     1030.92     1412.41    234.22 o   0.48085
   4  -7   5     2643.66     2446.76    309.43 o   0.50896
   5  -7   5       83.52       64.78    292.61 o   0.54292
   6  -7   5     1483.51     1777.22    337.89 o   0.58170
   7  -7   5     2677.50     2855.60    499.15 o   0.62441
  -8  -6   5        5.28       30.35    382.93 o   0.63862
  -7  -6   5      124.46      226.47    326.55 o   0.59071
  -6  -6   5     1105.54     1100.39    295.63 o   0.54584
  -5  -6   5        0.72        0.00    268.37 o   0.50482
  -4  -6   5     1109.63     1198.59    258.62 o   0.46866
  -3  -6   5     1212.10     1014.87    209.46 o   0.43856
  -2  -6   5      476.75      478.90    228.64 o   0.41584
  -1  -6   5    24098.68    22575.56    377.19 o   0.40177
   0  -6   5      282.65      271.91    188.09 o   0.39725
   1  -6   5    37164.46    35711.88    379.95 o   0.40260
   2  -6   5    12102.07    11770.66    315.86 o   0.41746
   3  -6   5     4037.88     4095.49    223.56 o   0.44086
   4  -6   5     3083.89     2664.18    224.69 o   0.47152
   5  -6   5     3024.15     3026.76    254.21 o   0.50815
   6  -6   5     3578.50     3862.36    284.00 o   0.54953
   7  -6   5      917.45      884.88    329.79 o   0.59469
   8  -6   5     4433.63     4924.71    445.18 o   0.64283
  -8  -5   5        8.42       32.62    399.27 o   0.61317
  -7  -5   5     3283.48     3244.70    309.42 o   0.56324
  -6  -5   5     2593.49     2362.64    261.15 o   0.51613
  -5  -5   5      797.72      641.57    229.17 o   0.47270
  -4  -5   5     2636.03     2544.22    234.52 o   0.43405
  -3  -5   5    12575.31    11919.10    249.93 o   0.40157
  -2  -5   5     4920.55     5149.38    197.05 o   0.37684
  -1  -5   5      388.65      260.14    215.51 o   0.36146
   0  -5   5    16579.15    16223.57    316.95 o   0.35665
   1  -5   5      142.26      225.69    170.19 o   0.36283
   2  -5   5    14275.98    13296.15    232.58 o   0.37945
   3  -5   5     1232.54      954.96    199.68 o   0.40525
   4  -5   5    16612.54    17630.82    320.77 o   0.43859
   5  -5   5      142.44      195.69    218.45 o   0.47791
   6  -5   5    11115.77    10520.67    320.75 o   0.52185
   7  -5   5    14064.32    14028.08    407.45 o   0.56935
   8  -5   5     4349.26     4975.12    568.33 o   0.61959
  -9  -4   5      996.74      604.13    443.48 o   0.64600
  -8  -4   5     6257.42     6391.05    366.15 o   0.59231
  -7  -4   5     1546.71     1266.83    311.12 o   0.54061
  -6  -4   5     4156.26     3993.72    267.32 o   0.49150
  -5  -4   5     1719.62     1641.41    207.11 o   0.44585
  -4  -4   5     1650.73     1549.11    187.82 o   0.40484
  -3  -4   5    23479.32    24163.36    259.85 o   0.37001
  -2  -4   5    47077.71    48520.93    323.59 o   0.34324
  -1  -4   5    17939.53    18692.95    239.69 o   0.32653
   0  -4   5     2983.98     3227.96    178.24 o   0.32144
   1  -4   5     7323.97     7257.06    205.01 o   0.32852
   2  -4   5      383.43      585.41    165.69 o   0.34702
   3  -4   5      170.01      123.19    176.42 o   0.37526
   4  -4   5     1093.08      961.53    191.92 o   0.41124
   5  -4   5     1172.79     1311.59    216.70 o   0.45311
   6  -4   5     5850.65     5571.68    271.22 o   0.49940
   7  -4   5      257.36      194.28    283.11 o   0.54899
   8  -4   5     1243.06      911.49    499.48 o   0.60106
  -9  -3   5     2282.12     1853.66    458.91 o   0.63147
  -8  -3   5      505.55      431.19    342.62 o   0.57657
  -7  -3   5      945.06      876.36    254.86 o   0.52346
  -6  -3   5      344.17      394.32    219.32 o   0.47274
  -5  -3   5     1307.94     1142.89    195.92 o   0.42527
  -4  -3   5     7561.83     7749.00    225.49 o   0.38226
  -3  -3   5    24449.81    25993.32    252.53 o   0.34538
  -2  -3   5    39279.68    40090.19    283.04 o   0.31679
  -1  -3   5     8633.79    10027.38    170.00 o   0.29886
   0  -3   5    28587.63    30437.88    241.37 o   0.29356
   1  -3   5     1698.73     1769.52    111.17 o   0.30155
   2  -3   5    11042.08    11177.65    190.03 o   0.32186
   3  -3   5     5383.26     5058.50    187.58 o   0.35234
   4  -3   5     1156.54      522.32    185.10 o   0.39064
   5  -3   5        4.82       44.64    200.87 o   0.43468
   6  -3   5     3574.53     3265.25    250.74 o   0.48290
   7  -3   5      275.69      168.36    367.39 o   0.53417
   8  -3   5       51.46      196.80    436.79 o   0.58770
   9  -3   5     1059.12      992.48    542.00 o   0.64291
  -9  -2   5      216.04      269.89    374.01 o   0.62203
  -8  -2   5      254.74      354.74    286.50 o   0.56635
  -7  -2   5      202.46      165.10    233.31 o   0.51233
  -6  -2   5       93.06       24.19    212.52 o   0.46056
  -5  -2   5     5604.72     5559.41    220.72 o   0.41188
  -4  -2   5       32.02       47.91    165.47 o   0.36752
  -3  -2   5       80.74       93.66    125.57 o   0.32924
  -2  -2   5     1434.97     1262.36    108.11 o   0.29937
  -1  -2   5     3065.72     3175.19    109.08 o   0.28061
   0  -2   5    14569.35    14394.83    140.29 o   0.27524
   1  -2   5      705.31      577.09     90.00 o   0.28403
   2  -2   5      201.54       72.51    119.87 o   0.30576
   3  -2   5     8175.58     9020.29    211.12 o   0.33794
   4  -2   5     1353.17     1634.31    161.60 o   0.37790
   5  -2   5     2971.75     2962.49    218.33 o   0.42346
   6  -2   5       67.92       94.38    226.95 o   0.47299
   7  -2   5    24297.19    22395.74    668.00 o   0.52538
   8  -2   5     6498.93     6060.49    516.68 o   0.57985
   9  -2   5      310.10        0.00    526.69 o   0.63587
  -9  -1   5      107.14      205.13    416.60 o   0.61791
  -8  -1   5      538.64      532.60    298.72 o   0.56196
  -7  -1   5     2869.33     2891.38    280.08 o   0.50763
  -6  -1   5      111.87      101.21    199.50 o   0.45550
  -5  -1   5     1904.66     1723.91    206.18 o   0.40641
  -4  -1   5    14076.97    15485.31    243.04 o   0.36160
  -3  -1   5    10226.09    10582.94    155.62 o   0.32286
  -2  -1   5     3120.75     2965.41    112.75 o   0.29260
  -1  -1   5    14882.96    14623.53    137.86 o   0.27367
   0  -1   5     1602.10     1849.19    123.26 o   0.26846
   1  -1   5     4679.91     5037.86    149.06 o   0.27775
   2  -1   5     6158.11     6271.34    169.16 o   0.30019
   3  -1   5      585.87      543.48    145.80 o   0.33314
   4  -1   5    14081.44    13926.78    290.53 o   0.37383
   5  -1   5     2983.92     2463.02    210.78 o   0.42002
   6  -1   5    10815.16     9562.53    327.79 o   0.47009
   7  -1   5     2969.74     2620.34    385.84 o   0.52292
   8  -1   5      571.91      672.15    471.28 o   0.57775
   9  -1   5     7804.67     7396.33    633.76 o   0.63408
  -9   0   5       64.30       38.22    406.62 o   0.61922
  -8   0   5       55.75      171.96    340.07 o   0.56354
  -7   0   5       43.28      114.93    296.46 o   0.50954
  -6   0   5       75.46      124.99    202.49 o   0.45780
  -5   0   5      283.28      259.51    187.22 o   0.40917
  -4   0   5    20220.28    21490.59    267.74 o   0.36492
  -3   0   5    19281.58    19810.56    192.11 o   0.32681
  -2   0   5    56219.70    60308.72    271.98 o   0.29722
  -1   0   5      300.21      227.67    100.10 o   0.27888
   0   0   5    40850.96    42460.40    255.77 o   0.27406
   1   0   5     1210.38     1178.16    123.96 o   0.28344
   2   0   5       12.42       76.50    166.24 o   0.30573
   3   0   5    11570.76    10919.81    239.69 o   0.33837
   4   0   5     7249.89     7072.26    305.28 o   0.37871
   5   0   5    11883.47    11517.70    312.78 o   0.42455
   6   0   5    14041.09    14164.33    364.84 o   0.47431
   7   0   5    11823.45    12533.83    442.82 o   0.52686
   8   0   5     2326.53     2498.63    470.43 o   0.58146
   9   0   5       62.02      216.26    548.27 o   0.63758
  -9   1   5      296.66      359.73    423.53 o   0.62593
  -8   1   5      114.03      131.66    361.03 o   0.57104
  -7   1   5        4.54       68.59    311.37 o   0.51797
  -6   1   5       92.21      209.53    294.07 o   0.46733
  -5   1   5     5036.13     4742.75    266.62 o   0.42000
  -4   1   5     2783.48     2780.61    178.63 o   0.37723
  -3   1   5    13828.09    15308.45    208.26 o   0.34073
  -2   1   5    70072.07    72541.38    373.44 o   0.31272
  -1   1   5    35988.14    39302.77    266.95 o   0.29561
   0   1   5    45699.97    43639.68    347.33 o   0.29134
   1   1   5    11612.85    13033.82    230.06 o   0.30045
   2   1   5      755.96      732.95    149.71 o   0.32180
   3   1   5    11868.42    11266.57    240.88 o   0.35318
   4   1   5     3744.98     3612.63    200.43 o   0.39220
   5   1   5     3998.98     4168.27    227.71 o   0.43681
   6   1   5     9036.45     8868.63    330.11 o   0.48547
   7   1   5     7776.92     8291.38    397.61 o   0.53708
   8   1   5       14.96       15.99    372.17 o   0.59087
   9   1   5     1288.67     1000.14    456.21 o   0.64630
  -9   2   5      196.98       76.14    446.40 o   0.63786
  -8   2   5       96.67      127.56    367.09 o   0.58423
  -7   2   5     1096.28      925.17    347.79 o   0.53263
  -6   2   5    12405.49    13029.94    432.78 o   0.48369
  -5   2   5     4366.83     4438.79    212.77 o   0.43831
  -4   2   5     1510.93     1425.14    176.32 o   0.39771
  -3   2   5    20147.69    20069.96    255.83 o   0.36349
  -2   2   5    41084.85    42533.87    319.04 o   0.33761
  -1   2   5    11927.19    13389.42    203.86 o   0.32207
   0   2   5    27586.96    27984.65    251.56 o   0.31840
   1   2   5     1585.73     1562.89    155.39 o   0.32699
   2   2   5    36415.80    35398.65    350.03 o   0.34694
   3   2   5    50333.95    50747.96    426.24 o   0.37644
   4   2   5    15260.12    15503.47    257.67 o   0.41346
   5   2   5      167.99       93.89    176.89 o   0.45617
   6   2   5   119456.47   124492.88    747.67 o   0.50311
   7   2   5     2052.37     1816.52    309.08 o   0.55322
   8   2   5      216.37       95.20    389.00 o   0.60571
  -8   3   5      241.73      169.83    367.92 o   0.60274
  -7   3   5     2712.69     2319.47    352.13 o   0.55301
  -6   3   5     4405.61     4215.82    356.47 o   0.50620
  -5   3   5    24344.35    25281.80    369.69 o   0.46320
  -4   3   5      690.44      815.12    201.76 o   0.42517
  -3   3   5     3356.94     3159.37    205.24 o   0.39355
  -2   3   5      471.71      611.31    171.72 o   0.36999
  -1   3   5      628.87      485.18    153.55 o   0.35609
   0   3   5     4107.17     4289.08    169.09 o   0.35299
   1   3   5    19443.74    19928.60    284.23 o   0.36098
   2   3   5     9229.75     9217.71    240.58 o   0.37935
   3   3   5     1634.64     1731.16    206.01 o   0.40670
   4   3   5      282.27      199.70    194.19 o   0.44137
   5   3   5     6504.83     6562.01    235.67 o   0.48177
   6   3   5     6381.05     6391.69    273.85 o   0.52659
   7   3   5     7062.37     7123.30    388.15 o   0.57479
   8   3   5    13289.93    14323.92    632.66 o   0.62560
  -8   4   5     1883.68     2039.57    480.06 o   0.62609
  -7   4   5     3533.85     3775.45    396.74 o   0.57851
  -6   4   5    17819.05    17418.73    418.40 o   0.53408
  -5   4   5    28287.94    28220.43    461.48 o   0.49368
  -4   4   5   114904.98   116723.89    782.69 o   0.45836
  -3   4   5     7380.38     7549.32    289.18 o   0.42937
  -2   4   5    12765.29    12210.68    301.29 o   0.40808
  -1   4   5    21031.86    20304.63    318.77 o   0.39572
   0   4   5       36.20       97.54    185.95 o   0.39314
   1   4   5      423.02      285.57    211.60 o   0.40053
   2   4   5       26.58      111.56    268.69 o   0.41735
   3   4   5       44.87       15.60    232.97 o   0.44253
   4   4   5     7124.67     7265.02    311.23 o   0.47475
   5   4   5      114.96       74.54    222.90 o   0.51268
   6   4   5     5798.08     5674.15    320.09 o   0.55515
  -7   5   5     1928.84     1973.17    448.88 o   0.60848
  -6   5   5      158.06       48.06    288.11 o   0.56656
  -5   5   5        0.60       67.61    268.11 o   0.52879
  -4   5   5    28650.98    27927.22    464.29 o   0.49613
  -3   5   5        0.29       47.49    241.91 o   0.46965
  -2   5   5     5900.81     5514.27    278.03 o   0.45044
  -1   5   5     2417.22     2240.14    216.43 o   0.43946
   0   5   5    11959.23    12052.79    285.71 o   0.43731
   1   5   5       50.43      120.96    229.93 o   0.44414
   2   5   5     2105.65     2075.50    317.20 o   0.45954
   3   5   5     8590.87     7788.76    389.17 o   0.48270
   4   5   5      890.14      774.74    278.92 o   0.51255
   5   5   5     3050.14     2871.45    310.90 o   0.54801
   6   5   5      747.63      624.43    387.41 o   0.58807
  -7   6   5      448.30      604.64    415.35 o   0.64231
  -6   6   5      222.00      363.82    328.13 o   0.60287
  -5   6   5        1.25      147.30    306.81 o   0.56766
  -4   6   5     1105.77     1286.89    294.42 o   0.53752
  -3   6   5    18392.13    19017.26    410.12 o   0.51334
  -2   6   5     4431.99     4441.41    289.96 o   0.49598
  -1   6   5    10140.29     9893.31    345.86 o   0.48619
   0   6   5     1979.78     1650.38    272.95 o   0.48441
   1   6   5       79.96       98.46    315.35 o   0.49075
   2   6   5     5252.37     5062.96    361.49 o   0.50488
   3   6   5     7900.75     7362.05    398.25 o   0.52619
   4   6   5     3627.25     3365.60    366.22 o   0.55385
   5   6   5     4799.08     4632.81    347.86 o   0.58696
   6   6   5       22.39      189.43    438.35 o   0.62465
  -6   7   5     1051.23     1100.07    459.40 o   0.64238
  -5   7   5        1.26       35.09    389.52 o   0.60959
  -4   7   5        0.56       18.81    347.48 o   0.58176
  -3   7   5      101.45      507.43    349.33 o   0.55963
  -2   7   5      647.36      531.43    282.76 o   0.54390
  -1   7   5     1146.12     1017.92    344.08 o   0.53513
   0   7   5       53.38      179.63    352.33 o   0.53367
   1   7   5      302.76      344.56    341.58 o   0.53957
   2   7   5      372.08      169.38    344.13 o   0.55260
   3   7   5     1373.53     1330.03    362.64 o   0.57227
   4   7   5     6406.26     5992.52    433.65 o   0.59793
   5   7   5       33.99       73.83    421.52 o   0.62885
  -4   8   5     2326.58     2232.45    563.51 o   0.62824
  -3   8   5      353.12      394.59    460.44 o   0.60793
  -2   8   5     1846.11     1933.11    414.30 o   0.59362
  -1   8   5      567.92      636.41    368.99 o   0.58573
   0   8   5      236.68      264.83    374.03 o   0.58453
   1   8   5     1501.28     1860.48    421.50 o   0.59005
   2   8   5       63.17        0.00    373.55 o   0.60212
   3   8   5      286.96      312.54    420.95 o   0.62035
   4   8   5     1448.17      993.43    482.03 o   0.64422
  -2   9   5      295.77      281.00    590.01 o   0.64472
  -1   9   5       16.14      142.34    426.84 o   0.63759
   0   9   5     1509.26      936.40    444.91 o   0.63661
   1   9   5       11.07        0.00    414.51 o   0.64181
  -3 -10   6    15622.08    15249.60    688.36 o   0.63514
  -2 -10   6      132.10      291.92    421.06 o   0.61937
  -1 -10   6     3227.72     3586.35    459.08 o   0.60970
   0 -10   6      196.71      122.17    410.47 o   0.60643
   1 -10   6     1818.41     1884.94    559.53 o   0.60964
   2 -10   6      291.89      262.89    554.28 o   0.61925
   3 -10   6     3762.76     4018.13    542.01 o   0.63497
  -5  -9   6      176.17      423.99    535.13 o   0.64002
  -4  -9   6     1380.20     1122.54    515.04 o   0.61173
  -3  -9   6        0.24      118.40    491.72 o   0.58880
  -2  -9   6    36406.97    37657.31    681.90 o   0.57190
  -1  -9   6     1965.89     1470.89    398.26 o   0.56155
   0  -9   6      389.97      235.89    316.55 o   0.55813
   1  -9   6     1586.42     1553.43    367.28 o   0.56177
   2  -9   6      147.71      283.49    388.42 o   0.57232
   3  -9   6        9.65      229.11    395.24 o   0.58942
   4  -9   6    10336.61    11198.63    516.49 o   0.61252
   5  -9   6      127.90      172.58    470.81 o   0.64097
  -6  -8   6      357.68      335.91    464.40 o   0.63442
  -5  -8   6     4036.01     3902.09    424.25 o   0.59944
  -4  -8   6     2054.59     1781.67    509.64 o   0.56927
  -3  -8   6     8469.61     8663.76    539.05 o   0.54471
  -2  -8   6    78546.58    79239.25    858.12 o   0.52654
  -1  -8   6    13801.93    13870.09    456.49 o   0.51543
   0  -8   6     2620.91     2405.22    297.06 o   0.51186
   1  -8   6      511.19      451.14    432.85 o   0.51597
   2  -8   6     1918.85     1437.51    375.74 o   0.52759
   3  -8   6      146.62       42.36    349.38 o   0.54624
   4  -8   6     2463.05     2616.70    381.41 o   0.57123
   5  -8   6     4416.02     4521.67    449.15 o   0.60176
   6  -8   6      457.74      470.97    455.25 o   0.63705
  -7  -7   6       71.26       22.14    404.96 o   0.64005
  -6  -7   6      139.51      143.98    345.17 o   0.59897
  -5  -7   6      486.10      387.32    299.78 o   0.56193
  -4  -7   6      407.98       87.00    280.47 o   0.52977
  -3  -7   6     9666.88     9686.67    403.06 o   0.50344
  -2  -7   6       11.68      133.01    251.30 o   0.48388
  -1  -7   6    18433.70    18534.98    388.97 o   0.47195
   0  -7   6    12316.67    12525.05    348.61 o   0.46821
   1  -7   6     4121.90     3823.14    242.40 o   0.47287
   2  -7   6     2646.59     2149.68    304.48 o   0.48568
   3  -7   6     2453.58     2426.39    320.12 o   0.50603
   4  -7   6     4571.77     5066.10    380.18 o   0.53305
   5  -7   6     1867.11     1896.51    359.01 o   0.56579
   6  -7   6     7239.72     8626.21    399.78 o   0.60332
   7  -7   6     3846.98     4681.23    656.76 o   0.64480
  -7  -6   6       60.74      170.15    359.02 o   0.61034
  -6  -6   6     1489.22     1402.11    312.12 o   0.56724
  -5  -6   6     5785.62     5551.83    332.54 o   0.52813
  -4  -6   6     2885.16     2311.38    278.21 o   0.49394
  -3  -6   6       56.96      124.92    253.11 o   0.46575
  -2  -6   6    11050.34    10981.76    332.95 o   0.44472
  -1  -6   6      162.94      313.20    242.23 o   0.43188
   0  -6   6     5955.57     5285.78    277.67 o   0.42798
   1  -6   6     2481.29     2103.64    256.11 o   0.43325
   2  -6   6    13386.02    13916.90    405.86 o   0.44738
   3  -6   6      168.06      243.80    241.90 o   0.46956
   4  -6   6     9874.90     9052.68    334.54 o   0.49872
   5  -6   6    18014.98    18290.97    438.80 o   0.53372
   6  -6   6     7713.30     8282.46    369.53 o   0.57349
   7  -6   6     1051.34     1210.99    367.42 o   0.61711
  -8  -5   6     1579.78     1299.77    363.18 o   0.63290
  -7  -5   6      248.16      393.24    289.25 o   0.58488
  -6  -5   6      229.58      303.47    262.43 o   0.53991
  -5  -5   6     7492.06     7215.38    289.49 o   0.49881
  -4  -5   6    13561.53    14338.52    324.88 o   0.46262
  -3  -5   6     9541.90     9000.90    273.92 o   0.43259
  -2  -5   6     1319.20     1254.33    209.32 o   0.41004
  -1  -5   6     3721.74     3548.01    186.77 o   0.39628
   0  -5   6      431.12      423.68    230.41 o   0.39223
   1  -5   6        7.97       96.45    219.48 o   0.39817
   2  -5   6      798.11      655.28    225.09 o   0.41369
   3  -5   6     1855.45     1941.34    248.68 o   0.43776
   4  -5   6     6409.34     5312.67    292.56 o   0.46907
   5  -5   6      225.15      126.15    262.56 o   0.50628
   6  -5   6     2077.74     1820.10    316.37 o   0.54819
   7  -5   6     2049.32     2483.36    353.68 o   0.59380
   8  -5   6      375.74      684.27    524.55 o   0.64233
  -8  -4   6       33.51       51.20    316.47 o   0.61377
  -7  -4   6      540.83      208.16    272.89 o   0.56426
  -6  -4   6     1405.98     1476.00    259.77 o   0.51765
  -5  -4   6     5029.61     5452.93    241.73 o   0.47479
  -4  -4   6    12463.18    12329.99    267.28 o   0.43680
  -3  -4   6     6651.84     7240.88    221.08 o   0.40505
  -2  -4   6    19461.98    20320.92    272.35 o   0.38109
  -1  -4   6     1852.09     2015.20    167.55 o   0.36645
   0  -4   6     8850.11     8528.68    238.96 o   0.36228
   1  -4   6     6305.47     6132.77    255.21 o   0.36893
   2  -4   6      257.41      131.96    202.36 o   0.38583
   3  -4   6      338.25      221.05    285.11 o   0.41172
   4  -4   6     6391.13     5468.67    289.26 o   0.44505
   5  -4   6      180.74      106.93    238.52 o   0.48427
   6  -4   6       36.25      145.82    282.01 o   0.52807
   7  -4   6      652.25      572.38    299.77 o   0.57542
   8  -4   6      833.34      660.22    497.50 o   0.62550
  -8  -3   6      223.88      249.39    304.29 o   0.59965
  -7  -3   6     2718.48     2734.90    262.10 o   0.54901
  -6  -3   6      190.92      159.20    213.32 o   0.50114
  -5  -3   6      695.26      494.45    191.16 o   0.45692
  -4  -3   6      125.81       81.45    177.24 o   0.41749
  -3  -3   6      243.56      138.59    199.72 o   0.38435
  -2  -3   6     5232.22     5300.13    197.25 o   0.35923
  -1  -3   6        0.22       62.29    135.02 o   0.34390
   0  -3   6       35.69       50.45    134.43 o   0.33968
   1  -3   6     6564.16     7184.95    220.30 o   0.34698
   2  -3   6     1912.68     1933.96    196.43 o   0.36512
   3  -3   6     4928.42     5097.19    259.58 o   0.39258
   4  -3   6        0.04       93.65    233.71 o   0.42759
   5  -3   6    32076.25    28042.24    457.50 o   0.46844
   6  -3   6    14310.05    12974.34    386.18 o   0.51375
   7  -3   6      401.48      226.32    342.79 o   0.56244
   8  -3   6      614.19      335.43    509.02 o   0.61371
  -9  -2   6      963.96     1098.23    463.80 o   0.64428
  -8  -2   6      259.89       92.00    387.72 o   0.59092
  -7  -2   6      586.17      487.51    247.50 o   0.53961
  -6  -2   6     4110.14     4215.92    239.04 o   0.49098
  -5  -2   6     4151.26     4345.07    225.88 o   0.44593
  -4  -2   6     1823.88     1872.60    184.53 o   0.40563
  -3  -2   6     4290.43     3896.32    213.27 o   0.37164
  -2  -2   6        8.03       41.43    132.17 o   0.34582
  -1  -2   6     5097.12     5217.57    161.08 o   0.33011
   0  -2   6     5025.87     4921.24    156.02 o   0.32595
   1  -2   6      366.85      198.33    133.30 o   0.33379
   2  -2   6    14551.27    15064.13    260.23 o   0.35283
   3  -2   6     3306.42     3018.23    227.03 o   0.38139
   4  -2   6    20012.42    18478.71    366.26 o   0.41752
   5  -2   6     3295.15     2426.02    234.80 o   0.45944
   6  -2   6     1386.74     1526.92    334.70 o   0.50572
   7  -2   6    13699.09    12766.16    466.96 o   0.55526
   8  -2   6      152.18       85.52    507.78 o   0.60726
  -9  -1   6        2.57      161.41    458.80 o   0.64130
  -8  -1   6      647.12      464.93    367.62 o   0.58781
  -7  -1   6     1177.23      885.04    276.82 o   0.53634
  -6  -1   6     7525.55     7703.72    287.01 o   0.48756
  -5  -1   6    10748.28    10093.26    288.56 o   0.44233
  -4  -1   6    19414.44    19133.95    373.11 o   0.40186
  -3  -1   6      644.70      568.18    176.27 o   0.36774
  -2  -1   6    24344.45    25018.07    272.58 o   0.34186
  -1  -1   6     1160.91     1237.60    155.56 o   0.32620
   0  -1   6      126.97      127.91    130.20 o   0.32224
   1  -1   6    16566.47    15497.12    214.44 o   0.33040
   2  -1   6     6733.38     7386.13    234.31 o   0.34985
   3  -1   6    22179.92    21512.32    341.15 o   0.37884
   4  -1   6    22302.94    22148.36    445.12 o   0.41539
   5  -1   6    24914.75    25242.54    432.76 o   0.45768
   6  -1   6     4657.13     4156.11    305.03 o   0.50427
   7  -1   6      338.19      272.01    332.57 o   0.55408
   8  -1   6      267.37      129.04    475.91 o   0.60632
  -9   0   6       32.47       41.65    456.63 o   0.64356
  -8   0   6      415.79      224.33    372.42 o   0.59041
  -7   0   6     1215.09     1159.39    310.31 o   0.53934
  -6   0   6      952.77      879.99    237.46 o   0.49101
  -5   0   6     6764.36     6831.47    308.86 o   0.44630
  -4   0   6    20690.25    19595.71    390.69 o   0.40643
  -3   0   6    19440.84    20190.31    262.26 o   0.37294
  -2   0   6    22983.37    22256.18    271.63 o   0.34767
  -1   0   6     5441.98     5741.18    205.88 o   0.33252
   0   0   6       53.52       50.94    168.93 o   0.32887
   1   0   6    13187.99    12346.89    248.18 o   0.33711
   2   0   6     3128.55     3108.20    222.21 o   0.35641
   3   0   6     8980.93     8855.20    345.26 o   0.38512
   4   0   6    22795.95    21590.16    445.57 o   0.42130
   5   0   6    11466.13    11388.08    344.02 o   0.46322
   6   0   6       34.13       16.49    253.63 o   0.50946
   7   0   6     2764.04     2910.57    308.33 o   0.55895
   8   0   6      295.66      276.59    502.50 o   0.61090
  -8   1   6     8140.87     8532.73    590.98 o   0.59864
  -7   1   6     2683.68     2578.78    318.16 o   0.54848
  -6   1   6      189.46       84.94    277.00 o   0.50119
  -5   1   6    10363.52    10468.60    339.73 o   0.45766
  -4   1   6    20089.00    20036.95    320.17 o   0.41905
  -3   1   6     7652.89     8085.26    213.54 o   0.38686
  -2   1   6    23506.07    23718.86    309.45 o   0.36278
  -1   1   6      672.00      583.09    182.61 o   0.34851
   0   1   6    32457.53    32454.33    340.40 o   0.34526
   1   1   6    54661.49    56953.09    435.02 o   0.35335
   2   1   6    18214.86    15873.15    311.58 o   0.37202
   3   1   6      214.65      253.32    205.55 o   0.39980
   4   1   6   199727.59   199225.53    968.35 o   0.43494
   5   1   6     2441.86     2335.85    265.09 o   0.47583
   6   1   6       30.00       96.30    268.30 o   0.52110
   7   1   6      150.47      334.57    363.68 o   0.56972
   8   1   6      142.21       95.05    411.86 o   0.62090
  -8   2   6     2588.46     2712.21    468.54 o   0.61228
  -7   2   6    15055.55    15523.24    522.83 o   0.56348
  -6   2   6      213.23      464.60    328.64 o   0.51771
  -5   2   6     1274.71     1013.83    270.17 o   0.47586
  -4   2   6        0.03       58.79    211.55 o   0.43904
  -3   2   6      240.34      158.96    187.04 o   0.40861
  -2   2   6     5249.92     5199.37    212.31 o   0.38610
  -1   2   6    15360.18    15489.15    276.17 o   0.37294
   0   2   6     5527.32     5821.48    218.59 o   0.37012
   1   2   6     3335.81     3271.23    202.64 o   0.37787
   2   2   6      236.94      152.88    184.43 o   0.39559
   3   2   6     9241.79     8679.84    256.37 o   0.42201
   4   2   6    10531.82    10613.24    285.34 o   0.45562
   5   2   6    13868.75    13893.46    328.98 o   0.49495
   6   2   6    20392.14    21114.99    435.90 o   0.53877
   7   2   6      531.19      536.40    374.38 o   0.58606
   8   2   6     2993.49     2996.03    501.57 o   0.63604
  -8   3   6    11663.81    11694.26    658.74 o   0.63098
  -7   3   6    15971.61    16562.81    661.22 o   0.58388
  -6   3   6    59175.66    61538.98   1011.18 o   0.53999
  -5   3   6     5216.93     5211.46    306.86 o   0.50016
  -4   3   6    11964.32    11899.80    400.88 o   0.46544
  -3   3   6    18360.65    17486.00    347.23 o   0.43704
  -2   3   6        3.96       19.27    229.65 o   0.41625
  -1   3   6     1129.33      970.42    234.52 o   0.40427
   0   3   6      219.22       69.81    222.33 o   0.40186
   1   3   6     1333.07     1502.49    205.73 o   0.40921
   2   3   6     6562.33     6462.64    241.17 o   0.42581
   3   3   6      343.39      260.14    209.72 o   0.45063
   4   3   6     9321.55     8960.78    281.36 o   0.48241
   5   3   6    15388.89    14857.47    342.21 o   0.51988
   6   3   6     2277.79     2096.73    316.45 o   0.56189
   7   3   6     1681.22     1665.90    429.55 o   0.60751
  -7   4   6       46.71       30.33    472.42 o   0.60913
  -6   4   6    16738.34    16829.91    668.17 o   0.56734
  -5   4   6       17.31       97.91    333.12 o   0.52973
  -4   4   6     5132.63     4951.50    355.48 o   0.49723
  -3   4   6     1059.45      900.26    290.98 o   0.47092
  -2   4   6    11572.33    11127.26    383.13 o   0.45187
  -1   4   6      203.78      426.16    271.19 o   0.44103
   0   4   6     4072.56     4057.85    271.40 o   0.43901
   1   4   6    15760.29    14101.74    313.03 o   0.44592
   2   4   6     1682.76     1289.73    266.06 o   0.46137
   3   4   6     3451.31     2869.46    291.41 o   0.48454
   4   4   6     1256.98      818.05    265.23 o   0.51438
   5   4   6      108.28      196.81    245.59 o   0.54982
   6   4   6     3819.20     3397.50    434.99 o   0.58984
  -7   5   6       77.58      344.34    521.45 o   0.63868
  -6   5   6      709.82      691.62    397.99 o   0.59908
  -5   5   6     9666.41     9897.45    456.06 o   0.56373
  -4   5   6     4342.72     4234.65    368.93 o   0.53345
  -3   5   6     8825.78     9149.25    408.19 o   0.50917
  -2   5   6     1198.79      864.12    310.06 o   0.49177
  -1   5   6        0.88      230.28    299.68 o   0.48199
   0   5   6     4668.52     4041.74    294.80 o   0.48031
   1   5   6    11531.07     9675.72    329.84 o   0.48680
   2   5   6     7690.72     7085.21    366.20 o   0.50114
   3   5   6     4755.79     3802.52    299.38 o   0.52270
   4   5   6       82.05       13.17    288.26 o   0.55062
   5   5   6     1186.39     1192.59    325.54 o   0.58400
   6   5   6      667.86      894.66    432.77 o   0.62195
  -6   6   6        0.10      403.56    455.56 o   0.63455
  -5   6   6      227.91      422.44    401.96 o   0.60141
  -4   6   6      199.52       81.21    352.66 o   0.57327
  -3   6   6      896.80     1030.12    400.03 o   0.55089
  -2   6   6        3.60       77.45    401.05 o   0.53499
  -1   6   6      738.58      879.70    339.44 o   0.52617
   0   6   6      281.50      117.61    351.85 o   0.52478
   1   6   6     3053.21     3083.69    380.32 o   0.53087
   2   6   6     9619.04     9695.23    439.92 o   0.54420
   3   6   6        3.06      181.81    295.23 o   0.56426
   4   6   6     1095.98      621.66    309.93 o   0.59035
   5   6   6      294.91      242.67    346.69 o   0.62172
  -5   7   6      141.88      386.32    548.99 o   0.64213
  -4   7   6     2036.18     2106.27    534.24 o   0.61598
  -3   7   6      778.73      880.15    483.64 o   0.59534
  -2   7   6       67.67        0.00    451.80 o   0.58080
  -1   7   6     2488.96     2999.64    418.16 o   0.57282
   0   7   6      124.38      123.94    351.97 o   0.57168
   1   7   6      684.83      821.15    359.27 o   0.57741
   2   7   6     1304.89     1172.57    385.99 o   0.58983
   3   7   6      120.67      107.51    389.69 o   0.60851
   4   7   6      129.55      265.03    378.23 o   0.63290
  -3   8   6        4.59      244.98    523.75 o   0.64196
  -2   8   6     1464.71     1061.36    525.96 o   0.62862
  -1   8   6       37.19      173.71    398.51 o   0.62138
   0   8   6    13048.88    16047.08    550.71 o   0.62046
   1   8   6     1147.12     1229.26    472.32 o   0.62587
   2   8   6      865.67     1091.26    453.65 o   0.63746
  -2 -10   7      225.64        0.00    461.74 o   0.63981
  -1 -10   7      828.67      525.46    467.32 o   0.63066
   0 -10   7      376.78      464.99    525.45 o   0.62769
   1 -10   7        7.16      126.88    484.63 o   0.63101
   2 -10   7     7298.67     8346.36    628.73 o   0.64050
  -4  -9   7    33825.29    35974.04    910.55 o   0.63302
  -3  -9   7     5594.72     4991.00    530.11 o   0.61110
  -2  -9   7     1526.53     1513.67    414.94 o   0.59505
  -1  -9   7      233.00      185.41    375.14 o   0.58533
   0  -9   7      831.37      778.00    462.94 o   0.58227
   1  -9   7      151.40        0.00    467.10 o   0.58598
   2  -9   7     2834.38     3069.64    535.57 o   0.59632
   3  -9   7     6075.83     6675.43    467.35 o   0.61296
   4  -9   7      789.92      909.91    478.71 o   0.63540
  -5  -8   7     3256.85     3734.05    628.56 o   0.62198
  -4  -8   7       58.54        1.84    487.36 o   0.59317
  -3  -8   7     8857.24     8121.47    427.77 o   0.56987
  -2  -8   7     7615.25     7784.27    415.01 o   0.55275
  -1  -8   7     3566.36     3241.54    378.87 o   0.54243
   0  -8   7     1899.23     1713.78    353.08 o   0.53927
   1  -8   7     1574.48     1158.50    478.32 o   0.54341
   2  -8   7     3519.32     3462.23    397.82 o   0.55469
   3  -8   7     2201.24     2053.63    398.55 o   0.57268
   4  -8   7     8887.22    10100.82    502.48 o   0.59677
   5  -8   7     3703.46     5646.65    460.35 o   0.62627
  -6  -7   7     1463.27      770.59    439.11 o   0.62235
  -5  -7   7       14.58       14.66    374.00 o   0.58700
  -4  -7   7     6389.69     6320.85    413.29 o   0.55653
  -3  -7   7       84.83      209.79    306.84 o   0.53176
  -2  -7   7     1874.43     1573.99    288.49 o   0.51354
  -1  -7   7     2325.94     1975.47    278.54 o   0.50256
   0  -7   7     7689.65     7784.26    332.66 o   0.49931
   1  -7   7       18.76       36.08    304.78 o   0.50394
   2  -7   7     8232.15     7300.82    399.44 o   0.51623
   3  -7   7    15197.60    15492.44    488.58 o   0.53566
   4  -7   7     9424.60    10438.33    453.09 o   0.56148
   5  -7   7     1497.26     1570.31    391.97 o   0.59287
   6  -7   7     8567.61     9313.99    471.85 o   0.62899
  -7  -6   7     3077.01     3211.90    484.45 o   0.63410
  -6  -6   7     2996.05     3536.49    389.35 o   0.59296
  -5  -6   7     7149.80     6125.30    349.85 o   0.55589
  -4  -6   7      647.31      458.23    284.98 o   0.52376
  -3  -6   7      928.43      853.97    272.28 o   0.49752
  -2  -6   7      199.39      256.56    257.81 o   0.47816
  -1  -6   7       66.66      149.80    241.34 o   0.46652
   0  -6   7       33.40      137.91    242.89 o   0.46318
   1  -6   7     2490.45     2569.37    269.10 o   0.46834
   2  -6   7     6501.58     5684.87    368.80 o   0.48170
   3  -6   7      611.98      460.98    258.69 o   0.50262
   4  -6   7     1972.29     1719.89    289.27 o   0.53021
   5  -6   7     1422.50     2033.00    319.97 o   0.56348
   6  -6   7      242.81      437.50    328.85 o   0.60150
   7  -6   7        0.36      163.29    382.24 o   0.64342
  -7  -5   7     1077.18     1256.66    366.56 o   0.61069
  -6  -5   7     4018.30     4005.62    345.00 o   0.56799
  -5  -5   7     4191.07     3906.01    331.48 o   0.52932
  -4  -5   7     5284.25     5170.69    319.15 o   0.49563
  -3  -5   7      994.93     1026.63    242.13 o   0.46799
  -2  -5   7     3782.17     3464.86    236.77 o   0.44752
  -1  -5   7     4169.80     4051.36    230.10 o   0.43524
   0  -5   7      110.58      138.83    240.98 o   0.43185
   1  -5   7      599.91      709.82    240.55 o   0.43755
   2  -5   7     5987.95     5164.74    329.63 o   0.45200
   3  -5   7       87.80      145.45    297.60 o   0.47440
   4  -5   7      720.70      353.23    256.92 o   0.50370
   5  -5   7      155.04      121.40    265.94 o   0.53876
   6  -5   7     1023.14      670.83    309.26 o   0.57854
   7  -5   7       20.58        0.00    358.14 o   0.62213
  -8  -4   7      267.88      140.70    460.20 o   0.63921
  -7  -4   7      859.94      826.40    346.60 o   0.59205
  -6  -4   7      236.05       64.69    303.73 o   0.54804
  -5  -4   7       19.10      128.80    240.09 o   0.50801
  -4  -4   7     3053.90     2453.53    246.08 o   0.47297
  -3  -4   7        3.54       87.22    206.58 o   0.44410
  -2  -4   7        0.00      138.52    182.55 o   0.42267
  -1  -4   7     3443.95     3732.92    203.19 o   0.40984
   0  -4   7      931.26     1021.79    197.57 o   0.40643
   1  -4   7     2903.75     2962.60    255.17 o   0.41267
   2  -4   7       22.21       49.51    226.52 o   0.42814
   3  -4   7    33684.78    28334.96    510.91 o   0.45190
   4  -4   7    22763.95    20426.87    411.45 o   0.48273
   5  -4   7      650.87      454.79    276.64 o   0.51936
   6  -4   7      202.09      167.22    294.44 o   0.56066
   7  -4   7      201.22      596.70    381.52 o   0.60567
  -8  -3   7     1530.71     1375.73    447.35 o   0.62669
  -7  -3   7     1782.31     1626.23    370.66 o   0.57865
  -6  -3   7      878.48      762.96    301.57 o   0.53369
  -5  -3   7     1111.44     1191.22    288.82 o   0.49265
  -4  -3   7       66.91       72.30    250.38 o   0.45661
  -3  -3   7     2936.78     2835.54    222.46 o   0.42681
  -2  -3   7     1348.16     1224.53    180.28 o   0.40466
  -1  -3   7        1.05       14.24    149.07 o   0.39144
   0  -3   7     2622.43     2515.76    186.39 o   0.38807
   1  -3   7     2663.47     2541.87    206.87 o   0.39480
   2  -3   7    21091.70    19829.74    315.89 o   0.41114
   3  -3   7     2382.09     1633.94    244.14 o   0.43601
   4  -3   7     1467.62     1554.29    251.86 o   0.46805
   5  -3   7    17525.71    15152.23    391.57 o   0.50590
   6  -3   7     1079.14     1017.32    300.95 o   0.54836
   7  -3   7       63.03      179.92    391.19 o   0.59444
  -8   3  -7     1103.51      962.37    827.10 o   0.64336
  -8  -2   7     2795.88     2606.89    470.46 o   0.61938
  -7  -2   7     7214.40     6410.20    374.69 o   0.57086
  -6  -2   7     6874.49     6971.39    360.03 o   0.52538
  -5  -2   7        0.79      152.21    266.46 o   0.48380
  -4  -2   7    11623.88    12574.13    353.99 o   0.44722
  -3  -2   7      935.34      720.79    259.97 o   0.41694
  -2  -2   7      524.18      352.83    185.04 o   0.39443
  -1  -2   7    10877.36    10401.68    232.55 o   0.38106
   0  -2   7     1823.91     1800.09    175.71 o   0.37781
   1  -2   7    24669.86    23798.85    376.43 o   0.38493
   2  -2   7    20883.24    20236.51    315.37 o   0.40187
   3  -2   7    36923.90    38087.45    467.81 o   0.42746
   4  -2   7     8952.99     7983.86    305.75 o   0.46027
   5  -2   7     1161.93      887.73    263.38 o   0.49886
   6  -2   7      660.63      605.90    335.00 o   0.54202
   7  -2   7     2499.64     2489.16    420.68 o   0.58873
   8  -2   7     3161.97     3868.24    567.96 o   0.63821
  -8  -1   7      311.12      368.14    431.69 o   0.61745
  -7  -1   7     3261.95     3032.70    375.43 o   0.56890
  -6  -1   7     7412.57     6715.42    348.96 o   0.52340
  -5  -1   7     7755.81     7755.26    340.84 o   0.48182
  -4  -1   7     8405.96     8194.53    329.53 o   0.44525
  -3  -1   7     1975.92     1693.82    265.39 o   0.41502
  -2  -1   7      285.93      257.77    169.97 o   0.39260
  -1  -1   7     6545.32     6024.35    211.08 o   0.37937
   0  -1   7     4478.65     4213.11    211.34 o   0.37632
   1  -1   7    15481.48    15315.35    278.54 o   0.38367
   2  -1   7    38909.91    37283.70    530.82 o   0.40085
   3  -1   7    12341.79    12333.63    383.01 o   0.42669
   4  -1   7        3.25       57.78    299.01 o   0.45973
   5  -1   7     4241.11     4135.25    299.07 o   0.49852
   6  -1   7      205.43      192.07    288.26 o   0.54185
   7  -1   7     2471.62     2118.63    357.72 o   0.58871
   8  -1   7     9848.24    10796.87    651.80 o   0.63832
  -8   0   7        5.33       84.59    432.23 o   0.62095
  -7   0   7     4862.82     5089.92    454.44 o   0.57284
  -6   0   7     8369.15     8434.17    370.79 o   0.52783
  -5   0   7     2944.70     3007.77    289.72 o   0.48679
  -4   0   7    15485.34    15497.83    368.86 o   0.45080
  -3   0   7        7.02       50.85    195.84 o   0.42115
  -2   0   7    15206.46    14775.92    260.47 o   0.39927
  -1   0   7    40210.16    40800.93    398.01 o   0.38648
   0   0   7    22124.74    20654.35    311.78 o   0.38369
   1   0   7       63.64       73.81    192.64 o   0.39110
   2   0   7   243831.95   237636.42   1209.25 o   0.40817
   3   0   7     4094.19     3861.07    315.00 o   0.43375
   4   0   7     1512.08     1317.75    321.81 o   0.46645
   5   0   7       95.75      117.86    301.37 o   0.50489
   6   0   7      139.70      252.59    292.42 o   0.54786
   7   0   7       48.18       78.39    333.62 o   0.59437
   8   0   7      246.66      604.77    455.21 o   0.64367
  -8   1   7        7.85      216.80    424.79 o   0.62980
  -7   1   7      363.76      268.65    382.24 o   0.58256
  -6   1   7       11.60       28.23    283.85 o   0.53851
  -5   1   7        5.19      191.79    288.29 o   0.49850
  -4   1   7     3343.27     3020.56    276.48 o   0.46359
  -3   1   7     7251.11     7247.06    268.97 o   0.43500
  -2   1   7     1845.55     1768.84    210.07 o   0.41405
  -1   1   7     2266.80     2207.98    214.20 o   0.40192
   0   1   7      120.69      111.45    192.53 o   0.39943
   1   1   7     8224.14     7515.82    255.66 o   0.40675
   2   1   7    13442.52    13304.53    324.29 o   0.42338
   3   1   7    23371.67    22811.94    478.07 o   0.44827
   4   1   7    23643.05    24095.23    501.68 o   0.48015
   5   1   7     1350.50     1309.58    322.36 o   0.51772
   6   1   7     4570.08     4656.50    329.31 o   0.55984
   7   1   7      218.46      253.13    336.37 o   0.60557
   8  -2  -7    25556.43    27332.98   1147.89 o   0.64378
  -7   2   7     2889.70     3040.00    466.72 o   0.59777
  -6   2   7     5390.79     6012.38    423.83 o   0.55507
  -5   2   7    10054.59    10098.82    364.70 o   0.51650
  -4   2   7        8.12       41.32    229.94 o   0.48306
  -3   2   7     1781.90     1804.59    251.93 o   0.45587
  -2   2   7     1294.57     1058.67    198.83 o   0.43610
  -1   2   7     2333.79     2336.72    214.22 o   0.42479
   0   2   7     3808.51     3496.07    219.56 o   0.42262
   1   2   7      720.59      596.07    208.74 o   0.42973
   2   2   7    10078.32     9754.29    295.38 o   0.44567
   3   2   7    17041.23    15979.16    363.52 o   0.46955
   4   2   7     2751.05     2576.83    336.17 o   0.50023
   5   2   7     4472.21     4612.82    313.92 o   0.53655
   6   2   7     7960.06     8288.11    377.11 o   0.57743
   7   2   7        0.01       68.40    416.66 o   0.62199
  -7   3   7       84.38       22.30    503.74 o   0.61807
  -6   3   7     4042.63     3773.58    523.75 o   0.57702
  -5   3   7      356.79      351.12    357.50 o   0.54016
  -4   3   7     8746.07     8680.57    377.17 o   0.50843
  -3   3   7      193.43      113.98    290.78 o   0.48284
  -2   3   7     2653.40     2717.79    262.59 o   0.46439
  -1   3   7    19628.47    17080.44    373.58 o   0.45395
   0   3   7     2165.88     1647.46    243.72 o   0.45210
   1   3   7     3011.85     2332.84    257.51 o   0.45892
   2   3   7     1096.59      514.74    263.61 o   0.47405
   3   3   7      637.13      653.73    258.83 o   0.49673
   4   3   7     4157.59     3335.16    369.55 o   0.52597
   5   3   7      542.06      380.65    343.45 o   0.56076
   6   3   7      745.51      674.70    373.17 o   0.60014
   7   3   7      130.17        0.00    459.33 o   0.64325
  -7   4   7     3732.39     3791.40    569.11 o   0.64299
  -6   4   7     2738.58     2896.14    517.80 o   0.60375
  -5   4   7     5331.85     5385.84    422.41 o   0.56878
  -4   4   7      326.32      273.15    333.10 o   0.53888
  -3   4   7        1.81       50.15    313.51 o   0.51495
  -2   4   7     3775.91     3168.11    291.21 o   0.49785
  -1   4   7    12591.07    10758.31    340.66 o   0.48830
   0   4   7     9893.75     9376.14    335.31 o   0.48674
   1   4   7     3274.33     1632.51    268.35 o   0.49324
   2   4   7      182.85      199.66    262.53 o   0.50750
   3   4   7     1895.51     2021.03    301.99 o   0.52889
   4   4   7     1910.21     1990.98    310.30 o   0.55659
   5   4   7       36.71        0.00    361.89 o   0.58971
   6   4   7     1707.36     1834.57    557.44 o   0.62740
  -6   5   7       79.67      102.52    544.07 o   0.63468
  -5   5   7      527.14      606.98    392.97 o   0.60164
  -4   5   7      221.43      147.20    331.97 o   0.57359
  -3   5   7      876.86     1221.28    343.05 o   0.55132
  -2   5   7      200.81      129.82    341.12 o   0.53553
  -1   5   7     3139.58     3000.70    348.01 o   0.52681
   0   5   7    10298.89     9935.93    366.93 o   0.52551
   1   5   7        0.25       75.14    244.42 o   0.53169
   2   5   7     1399.78     1047.56    307.46 o   0.54509
   3   5   7      291.31      175.13    301.74 o   0.56520
   4   5   7      370.32      438.80    325.44 o   0.59133
   5   5   7      234.81      110.49    430.84 o   0.62273
  -5   6   7      478.47     1068.75    462.36 o   0.63809
  -4   6   7        5.23      120.95    410.47 o   0.61184
  -3   6   7     3213.33     3584.66    529.90 o   0.59114
  -2   6   7      157.19      291.65    423.58 o   0.57658
  -1   6   7     1219.78     1214.63    481.89 o   0.56863
   0   6   7      751.67      385.40    354.50 o   0.56757
   1   6   7        1.53      129.14    323.00 o   0.57343
   2   6   7      198.49      472.83    318.68 o   0.58601
   3   6   7      410.41      235.06    326.93 o   0.60489
   4   6   7     5100.58     4904.81    411.95 o   0.62951
  -3   7   7       30.01       17.47    575.28 o   0.63379
  -2   7   7    13862.43    16613.65    715.47 o   0.62035
  -1   7   7      841.37     1063.75    546.40 o   0.61310
   0   7   7      872.90     1375.40    438.43 o   0.61224
   1   7   7     1151.53     1327.81    451.42 o   0.61781
   2   7   7     3334.46     3863.81    412.85 o   0.62963
   3   7   7       75.76       81.71    512.03 o   0.64736
  -3  -9   8     2130.69     1799.14    579.36 o   0.63735
  -2  -9   8     1068.03      746.10    503.29 o   0.62218
  -1  -9   8      691.91      716.41    429.57 o   0.61310
   0  -9   8     1845.52     1726.75    544.97 o   0.61039
   1  -9   8     1687.66     2219.02    567.35 o   0.61414
   2  -9   8     7395.60     8687.17    617.19 o   0.62421
   3  -9   8     3678.85     4345.83    622.66 o   0.64033
  -5  -8   8       14.75      101.21    547.09 o   0.64838
  -4  -8   8      419.87      248.89    418.26 o   0.62100
  -3  -8   8      914.76      830.77    392.16 o   0.59900
  -2  -8   8     3490.85     3716.12    353.49 o   0.58296
  -1  -8   8        6.36       99.89    305.44 o   0.57340
   0  -8   8     5143.22     4795.62    336.91 o   0.57064
   1  -8   8     8260.96     8780.15    441.67 o   0.57478
   2  -8   8     7849.27     8461.71    437.18 o   0.58567
   3  -8   8     1311.31     1125.01    419.45 o   0.60295
   4  -8   8     8136.34     9608.02    614.28 o   0.62608
  -6  -7   8      279.94      281.29    621.74 o   0.64952
  -5  -7   8      162.83      197.01    415.45 o   0.61594
  -4  -7   8       60.99      210.23    368.38 o   0.58719
  -3  -7   8        0.04       71.10    343.10 o   0.56401
  -2  -7   8        0.10       17.94    296.37 o   0.54709
  -1  -7   8     2683.28     2664.86    307.48 o   0.53704
   0  -7   8     4992.24     4845.76    333.77 o   0.53424
   1  -7   8     1623.69     1334.27    349.49 o   0.53880
   2  -7   8     1343.18     1090.77    339.07 o   0.55055
   3  -7   8      583.31      739.51    373.86 o   0.56903
   4  -7   8      215.56      456.84    393.60 o   0.59362
   5  -7   8        1.03      179.76    419.13 o   0.62360
  -6  -6   8     1307.06     1212.48    395.06 o   0.62245
  -5  -6   8      475.15      570.16    338.15 o   0.58746
  -4  -6   8      944.27      757.46    301.45 o   0.55738
  -3  -6   8     2479.48     2315.23    301.81 o   0.53305
  -2  -6   8      146.70      234.19    278.80 o   0.51527
  -1  -6   8      348.29      187.74    261.68 o   0.50474
   0  -6   8     3370.14     3028.29    301.02 o   0.50192
   1  -6   8       30.49      150.88    268.98 o   0.50693
   2  -6   8     1684.11     1381.32    338.40 o   0.51955
   3  -6   8        0.80       81.61    317.53 o   0.53924
   4  -6   8      799.13      606.27    299.20 o   0.56527
   5  -6   8       59.41       30.75    348.55 o   0.59680
   6  -6   8      839.56     1073.57    383.37 o   0.63302
  -7  -5   8       65.20      111.34    457.20 o   0.64016
  -6  -5   8     1673.89     1371.95    399.32 o   0.59978
  -5  -5   8      155.94      123.12    374.24 o   0.56352
  -4  -5   8        5.72       77.78    287.07 o   0.53224
  -3  -5   8      839.92      694.72    271.95 o   0.50686
  -2  -5   8       74.15      241.79    263.05 o   0.48829
  -1  -5   8      279.61      358.35    221.62 o   0.47733
   0  -5   8        5.46       55.88    247.83 o   0.47451
   1  -5   8    29935.88    26361.77    439.30 o   0.47997
   2  -5   8    23340.16    20955.72    489.81 o   0.49344
   3  -5   8      595.61      193.63    288.26 o   0.51429
   4  -5   8        8.42       75.45    290.52 o   0.54166
   5  -5   8      407.70      663.74    327.28 o   0.57463
   6  -5   8      475.70      780.97    340.03 o   0.61229
  -7  -4   8      168.01       92.64    434.80 o   0.62343
  -6  -4   8       92.63      115.62    374.04 o   0.58203
  -5  -4   8     1199.87     1090.24    295.57 o   0.54474
  -4  -4   8      299.64      386.15    275.48 o   0.51246
  -3  -4   8       11.56      192.26    252.16 o   0.48621
  -2  -4   8        6.97      128.05    210.06 o   0.46699
  -1  -4   8     1093.71      924.75    253.99 o   0.45569
   0  -4   8    13885.46    12793.03    267.88 o   0.45291
   1  -4   8     2120.48     1537.02    226.16 o   0.45880
   2  -4   8      899.23      917.61    221.39 o   0.47304
   3  -4   8    17286.76    14703.25    438.39 o   0.49490
   4  -4   8     2241.60     1926.19    346.50 o   0.52344
   5  -4   8      354.82      664.51    296.74 o   0.55763
   6  -4   8      847.77      965.22    330.63 o   0.59650
   7  -4   8     8514.49     9049.08    510.10 o   0.63920
  -7  -3   8      150.04      190.08    353.82 o   0.61177
  -6  -3   8     5127.17     5591.66    363.85 o   0.56965
  -5  -3   8      244.89      152.58    278.25 o   0.53165
  -4  -3   8      415.72      504.95    280.69 o   0.49868
  -3  -3   8     7774.18     7914.39    315.84 o   0.47183
  -2  -3   8       49.02      102.79    218.59 o   0.45217
  -1  -3   8    19100.61    19386.36    332.83 o   0.44067
   0  -3   8     8991.05     8642.70    267.05 o   0.43797
   1  -3   8    35012.38    34787.26    472.97 o   0.44424
   2  -3   8     9299.13     8345.89    315.98 o   0.45910
   3  -3   8     2221.52     1642.13    315.08 o   0.48177
   4  -3   8      969.58      800.31    346.20 o   0.51119
   5  -3   8     2586.16     2724.67    307.89 o   0.54630
   6  -3   8     5672.12     5606.29    447.62 o   0.58605
   7  -3   8     8446.41     7970.58    469.47 o   0.62958
  -7  -2   8     3063.70     3289.37    378.76 o   0.60546
  -6  -2   8     2866.46     2805.13    331.10 o   0.56301
  -5  -2   8     1619.41     1505.40    318.01 o   0.52468
  -4  -2   8      235.05       80.72    255.84 o   0.49141
  -3  -2   8     2943.38     2735.72    287.31 o   0.46430
  -2  -2   8     4473.29     4492.63    246.83 o   0.44448
  -1  -2   8    16450.04    17337.77    287.68 o   0.43296
   0  -2   8    33949.31    32120.49    398.45 o   0.43040
   1  -2   8     9395.90     9051.65    314.90 o   0.43696
   2  -2   8      271.99      285.51    243.59 o   0.45223
   3  -2   8     4698.16     4760.48    293.18 o   0.47539
   4  -2   8        2.61       53.55    310.12 o   0.50535
   5  -2   8     2965.71     2613.91    302.85 o   0.54097
   6  -2   8    15823.33    15636.42    457.36 o   0.58123
   7  -2   8      601.82      782.84    422.55 o   0.62522
  -7  -1   8     1003.93     1152.95    358.62 o   0.60468
  -6  -1   8     8786.66     9047.07    395.62 o   0.56231
  -5  -1   8       84.93      151.38    313.04 o   0.52407
  -4  -1   8     4829.83     4537.01    312.87 o   0.49092
  -3  -1   8    19893.20    19875.81    412.47 o   0.46396
  -2  -1   8    22488.80    23311.89    322.78 o   0.44430
  -1  -1   8        1.67       33.38    190.53 o   0.43296
   0  -1   8   203619.14   202075.75    790.13 o   0.43058
   1  -1   8     3128.16     2993.56    260.57 o   0.43731
   2  -1   8     3839.98     3765.35    316.11 o   0.45275
   3  -1   8       17.21      103.07    305.08 o   0.47605
   4  -1   8       49.39      163.36    322.18 o   0.50612
   5  -1   8       22.28      133.88    355.69 o   0.54184
   6  -1   8      725.84      952.94    306.77 o   0.58217
   7  -1   8     1607.62     1730.86    399.39 o   0.62622
  -7   0   8       69.69      395.77    396.27 o   0.60944
  -6   0   8     1398.12     1522.69    344.63 o   0.56757
  -5   0   8     2948.65     2392.60    303.74 o   0.52985
  -4   0   8      155.47       50.19    285.47 o   0.49725
  -3   0   8     1096.30     1022.07    270.31 o   0.47081
  -2   0   8        0.44       33.49    195.94 o   0.45163
  -1   0   8     8210.35     7803.01    264.36 o   0.44066
   0   0   8    10704.50    10660.57    289.37 o   0.43850
   1   0   8    24716.35    23587.34    358.22 o   0.44529
   2   0   8    21414.44    21164.89    482.26 o   0.46063
   3   0   8     2491.95     2080.95    310.03 o   0.48371
   4   0   8     5811.24     5485.63    362.56 o   0.51349
   5   0   8      345.65       97.50    353.41 o   0.54887
   6   0   8     1692.47     1744.87    343.41 o   0.58886
   7   0   8     1276.63     1453.47    382.39 o   0.63257
  -7   1   8     3536.67     3926.63    483.12 o   0.61962
  -6   1   8       74.91      238.07    356.31 o   0.57862
  -5   1   8     1152.98     1399.54    301.13 o   0.54182
  -4   1   8     2034.44     2046.63    293.63 o   0.51014
  -3   1   8     2058.80     1680.28    242.63 o   0.48457
  -2   1   8     1623.37     1385.13    216.53 o   0.46612
  -1   1   8      526.80      415.44    214.41 o   0.45567
   0   1   8    11306.21    11230.69    290.30 o   0.45375
   1   1   8    13665.73    12448.99    300.26 o   0.46049
   2   1   8     1892.54     1950.54    299.84 o   0.47551
   3   1   8     6397.86     6365.78    343.20 o   0.49806
   4   1   8    10800.65    10642.71    431.71 o   0.52717
   5   1   8       13.94      121.16    328.79 o   0.56184
   6   1   8     5140.41     5361.92    356.08 o   0.60109
   7   1   8     3906.33     4080.17    440.28 o   0.64409
  -7   2   8      185.79      600.40    539.71 o   0.63495
  -6   2   8     3772.15     4003.38    562.67 o   0.59514
  -5   2   8      150.36      119.58    376.04 o   0.55957
  -4   2   8      927.76     1096.41    348.19 o   0.52910
  -3   2   8    16999.44    16232.44    459.73 o   0.50465
  -2   2   8     2082.19     2020.38    241.60 o   0.48713
  -1   2   8     2918.93     2384.47    232.66 o   0.47730
   0   2   8     1146.64      693.63    209.16 o   0.47564
   1   2   8     1358.49     1024.80    222.41 o   0.48223
   2   2   8     2886.87     2407.80    275.08 o   0.49675
   3   2   8      705.72      798.26    317.52 o   0.51853
   4   2   8     1605.14     1695.47    361.58 o   0.54670
   5   2   8      481.75      168.23    349.95 o   0.58034
   6   2   8      429.65      196.51    359.82 o   0.61854
  -6   3   8       28.66        0.00    526.06 o   0.61670
  -5   3   8        6.61       75.87    371.32 o   0.58258
  -4   3   8     2280.53     2203.15    374.80 o   0.55352
  -3   3   8    10372.25     9683.74    419.99 o   0.53035
  -2   3   8     7267.61     6756.35    329.94 o   0.51386
  -1   3   8     3156.00     1955.30    289.12 o   0.50470
   0   3   8      431.30      374.12    261.72 o   0.50329
   1   3   8     2411.81     2542.51    298.53 o   0.50968
   2   3   8     4097.12     4373.82    359.22 o   0.52359
   3   3   8       34.48       19.28    397.45 o   0.54444
   4   3   8     1346.80     1111.59    416.83 o   0.57147
   5   3   8      771.58      600.41    476.75 o   0.60386
   6   3   8      624.22      750.00    435.64 o   0.64079
  -6   4   8      474.04      315.79    541.00 o   0.64278
  -5   4   8      847.82      983.20    539.13 o   0.61026
  -4   4   8      126.55       76.46    369.33 o   0.58271
  -3   4   8     1235.21     1175.49    344.77 o   0.56089
  -2   4   8     7448.10     7023.60    349.22 o   0.54547
  -1   4   8       10.94       24.42    282.82 o   0.53700
   0   4   8     1484.11      902.75    292.11 o   0.53582
   1   4   8      193.17       29.65    276.20 o   0.54197
   2   4   8      538.82      417.30    348.40 o   0.55521
   3   4   8      523.93      181.52    345.84 o   0.57505
   4   4   8      318.10      232.49    389.72 o   0.60084
   5   4   8      337.62      632.58    457.42 o   0.63185
  -5   5   8     2793.22     3742.61    504.35 o   0.64199
  -4   5   8      132.73      212.14    390.13 o   0.61600
  -3   5   8     1475.43     1669.06    411.20 o   0.59553
  -2   5   8      311.20      229.60    328.17 o   0.58116
  -1   5   8       67.25      154.02    319.60 o   0.57336
   0   5   8       88.16      130.96    301.67 o   0.57239
   1   5   8      436.49      361.22    367.92 o   0.57829
   2   5   8     7417.80     7554.44    467.00 o   0.59085
   3   5   8      376.66      128.04    352.64 o   0.60966
   4   5   8      712.47      571.31    437.59 o   0.63417
  -3   6   8      531.13      375.20    553.01 o   0.63359
  -2   6   8      772.25      969.54    448.43 o   0.62023
  -1   6   8      622.53      759.62    431.24 o   0.61306
   0   6   8     4255.67     4888.94    437.39 o   0.61228
   1   6   8      160.12      398.90    417.62 o   0.61792
   2   6   8      652.74      745.31    348.99 o   0.62982
   3   6   8     2572.51     2957.60    564.75 o   0.64762
  -1  -9   9     3167.10     2940.89    518.32 o   0.64435
   0  -9   9     4824.42     4681.33    635.03 o   0.64197
   1  -9   9      668.23      706.95    561.00 o   0.64573
  -3  -8   9     1858.94     2124.88    476.01 o   0.63155
  -2  -8   9     2737.91     2922.53    455.04 o   0.61657
  -1  -8   9     1444.09     1671.88    374.87 o   0.60775
   0  -8   9      551.20      588.35    411.77 o   0.60536
   1  -8   9      141.81      295.45    400.28 o   0.60947
   2  -8   9      254.32      705.37    413.95 o   0.61996
   3  -8   9        0.44       17.52    471.13 o   0.63651
  -5  -7   9     1227.70     1623.28    869.62 o   0.64824
  -4  -7   9      251.27      176.65    452.52 o   0.62119
  -3  -7   9      119.07      207.62    405.28 o   0.59954
  -2  -7   9     1912.05     1751.78    407.18 o   0.58387
  -1  -7   9       14.09       33.22    324.84 o   0.57468
   0  -7   9     2137.56     1862.71    330.17 o   0.57229
   1  -7   9       65.59      172.06    365.41 o   0.57678
   2  -7   9      303.90      141.65    356.10 o   0.58798
   3  -7   9      178.75      317.38    398.19 o   0.60554
   4  -7   9      624.41      664.34    448.66 o   0.62891
  -5  -6   9      131.55      168.58    421.84 o   0.62227
  -4  -6   9       45.59      257.28    372.05 o   0.59417
  -3  -6   9       73.84      185.11    458.31 o   0.57163
  -2  -6   9        0.35        0.00    420.87 o   0.55532
  -1  -6   9    20174.39    19258.83    451.56 o   0.54580
   0  -6   9    15181.85    14604.29    415.46 o   0.54342
   1  -6   9      181.31      177.74    356.71 o   0.54829
   2  -6   9      355.40      443.58    364.03 o   0.56021
   3  -6   9      481.48      616.64    377.31 o   0.57874
   4  -6   9      426.04      517.87    381.41 o   0.60328
   5  -6   9     3412.14     4321.17    410.43 o   0.63312
  -6  -5   9       18.63       52.75    445.86 o   0.63472
  -5  -5   9       22.00      143.91    377.91 o   0.60079
  -4  -5   9      202.32      231.39    345.70 o   0.57178
  -3  -5   9       30.23        0.00    408.11 o   0.54846
  -2  -5   9     7081.00     6288.60    499.77 o   0.53158
  -1  -5   9     1544.06     1347.01    290.80 o   0.52178
   0  -5   9      312.16      288.44    324.08 o   0.51945
   1  -5   9    14668.80    13154.08    456.36 o   0.52469
   2  -5   9     2724.42     2015.52    435.38 o   0.53727
   3  -5   9      418.66      701.79    414.87 o   0.55671
   4  -5   9      365.00      432.02    358.90 o   0.58232
   5  -5   9    10632.45    11703.07    436.75 o   0.61331
   6  -5   9       12.33      250.28    475.90 o   0.64893
  -6  -4   9      234.89      167.44    421.59 o   0.61901
  -5  -4   9     5567.04     5189.35    452.98 o   0.58430
  -4  -4   9       82.96      169.47    296.73 o   0.55457
  -3  -4   9    13018.06    13645.66    383.97 o   0.53064
  -2  -4   9     3107.43     3050.26    323.81 o   0.51334
  -1  -4   9    24911.48    25389.64    460.05 o   0.50333
   0  -4   9     4561.48     4077.83    358.66 o   0.50107
   1  -4   9     1834.84     1472.34    269.99 o   0.50666
   2  -4   9     2204.58     2105.50    345.57 o   0.51983
   3  -4   9     2272.40     1839.71    445.03 o   0.54005
   4  -4   9     6675.84     7285.16    526.91 o   0.56654
   5  -4   9     9448.92     8584.10    468.90 o   0.59849
   6  -4   9     5573.66     6221.47    454.71 o   0.63506
  -7  -3   9      991.87      880.83    590.33 o   0.64784
  -6  -3   9      117.13      214.94    356.88 o   0.60844
  -5  -3   9     1573.79     1368.18    313.51 o   0.57323
  -4  -3   9     3425.35     3327.71    317.84 o   0.54304
  -3  -3   9    12155.20    12649.94    383.37 o   0.51873
  -2  -3   9    21253.44    21097.87    379.17 o   0.50117
  -1  -3   9     6233.91     6109.49    321.78 o   0.49109
   0  -3   9      484.94      346.39    236.59 o   0.48893
   1  -3   9     4818.44     4802.32    299.75 o   0.49481
   2  -3   9      123.51       29.16    267.32 o   0.50845
   3  -3   9     2527.60     2375.22    344.80 o   0.52924
   4  -3   9    16436.81    15566.77    522.04 o   0.55640
   5  -3   9      602.52      724.76    309.15 o   0.58903
   6  -3   9     3460.13     3533.97    489.33 o   0.62628
  -7  -2   9      179.82      162.31    401.16 o   0.64289
  -6  -2   9     1081.35     1278.43    359.58 o   0.60329
  -5  -2   9     6919.31     7168.63    379.32 o   0.56790
  -4  -2   9    14909.34    15157.65    424.29 o   0.53756
  -3  -2   9        3.18       68.85    287.06 o   0.51315
  -2  -2   9   123980.68   125564.91    766.31 o   0.49555
  -1  -2   9     1294.18     1110.71    288.33 o   0.48550
   0  -2   9     3666.32     3442.40    249.85 o   0.48348
   1  -2   9       67.06       17.14    251.72 o   0.48959
   2  -2   9        0.25        2.23    272.17 o   0.50353
   3  -2   9        1.06       69.93    308.08 o   0.52467
   4  -2   9     1462.21     1915.12    365.39 o   0.55219
   5  -2   9     2936.82     3887.09    410.57 o   0.58519
   6  -2   9      597.37      749.68    386.74 o   0.62280
  -7  -1   9      970.29      986.50    510.79 o   0.64314
  -6  -1   9       23.65      100.60    343.60 o   0.60370
  -5  -1   9      820.69      863.86    317.78 o   0.56847
  -4  -1   9       54.36      105.50    289.70 o   0.53830
  -3  -1   9     4288.49     4208.18    322.82 o   0.51408
  -2  -1   9     6178.26     5911.84    281.00 o   0.49668
  -1  -1   9    16218.35    15755.62    305.33 o   0.48682
   0  -1   9    18803.93    18791.55    357.31 o   0.48497
   1  -1   9     2625.64     2390.66    327.53 o   0.49121
   2  -1   9     5986.52     5734.73    355.05 o   0.50526
   3  -1   9      332.33      424.24    331.64 o   0.52648
   4  -1   9     2760.60     2584.79    379.51 o   0.55406
   5  -1   9     2951.39     3566.24    431.24 o   0.58709
   6  -1   9      672.84      668.72    358.45 o   0.62471
  -7   0   9      367.02      347.85    815.51 o   0.64861
  -6   0   9     1788.92     2016.17    387.93 o   0.60964
  -5   0   9     1611.17     1423.09    325.49 o   0.57492
  -4   0   9      605.99      741.96    296.18 o   0.54526
  -3   0   9      159.25      180.49    290.47 o   0.52151
  -2   0   9    10903.30    10497.32    284.52 o   0.50451
  -1   0   9     8114.69     7360.14    264.02 o   0.49497
   0   0   9      692.99      725.81    225.83 o   0.49331
   1   0   9     6459.71     5977.64    319.34 o   0.49961
   2   0   9    10516.33     9946.94    421.68 o   0.51358
   3   0   9       89.48       85.38    306.89 o   0.53462
   4   0   9     6595.98     6843.88    417.20 o   0.56194
   5   0   9     6719.16     7255.13    425.87 o   0.59466
   6   0   9     5986.97     6879.14    398.78 o   0.63195
  -6   1   9      460.30      470.78    387.27 o   0.62098
  -5   1   9    10896.36    10596.70    429.45 o   0.58706
  -4   1   9      436.89      386.25    313.44 o   0.55818
  -3   1   9     2345.31     2042.20    331.08 o   0.53515
  -2   1   9     1391.49     1259.59    241.83 o   0.51876
  -1   1   9     1479.72     1370.29    236.15 o   0.50964
   0   1   9     1521.63     1033.05    240.62 o   0.50818
   1   1   9      583.62      542.23    256.97 o   0.51445
   2   1   9     1755.37     2013.11    331.21 o   0.52818
   3   1   9     1156.26      995.10    348.11 o   0.54880
   4   1   9      557.19      457.94    352.29 o   0.57558
   5   1   9        0.40        0.00    405.78 o   0.60770
   6   1   9     8777.84     8811.74    429.56 o   0.64436
  -6   2   9      735.04      669.03    605.22 o   0.63741
  -5   2   9     5676.73     5307.69    472.09 o   0.60455
  -4   2   9     3484.64     3475.38    395.29 o   0.57668
  -3   2   9     3133.62     2396.44    364.16 o   0.55456
  -2   2   9      703.43      747.15    286.60 o   0.53890
  -1   2   9     1758.84     1762.54    297.31 o   0.53028
   0   2   9     4775.69     5140.52    327.41 o   0.52903
   1   2   9        0.03       57.47    275.00 o   0.53520
   2   2   9      611.62      734.11    389.04 o   0.54855
   3   2   9     1801.81     2012.56    458.26 o   0.56858
   4   2   9     1343.17     1449.78    495.57 o   0.59460
   5   2   9       36.74      139.36    450.91 o   0.62587
  -5   3   9      302.85      206.51    439.24 o   0.62693
  -4   3   9     4173.43     3936.97    443.13 o   0.60023
  -3   3   9      151.91       91.19    375.03 o   0.57915
  -2   3   9     1070.63      739.25    317.13 o   0.56432
  -1   3   9       64.85      119.95    289.39 o   0.55623
   0   3   9      601.43      583.76    286.41 o   0.55518
   1   3   9      803.89      309.80    297.50 o   0.56120
   2   3   9       20.13      256.92    412.52 o   0.57409
   3   3   9      165.44      155.08    435.13 o   0.59338
   4   3   9     3320.98     3564.61    509.53 o   0.61849
   5   3   9     6357.26     6906.68    788.45 o   0.64873
  -4   4   9      113.71        9.69    456.42 o   0.62827
  -3   4   9      159.27      468.40    405.57 o   0.60830
  -2   4   9        5.05       76.42    340.81 o   0.59432
  -1   4   9      555.91      334.08    324.89 o   0.58678
   0   4   9     7282.75     7323.32    383.33 o   0.58592
   1   4   9      629.79      472.75    373.79 o   0.59177
   2   4   9      442.31      137.01    388.87 o   0.60413
   3   4   9     3495.96     3772.92    605.85 o   0.62262
   4   4   9     8423.08     9701.04    912.13 o   0.64671
  -3   5   9      387.66      660.17    461.78 o   0.64137
  -2   5   9     4958.79     6069.04    433.99 o   0.62826
  -1   5   9      175.68      251.82    379.11 o   0.62126
   0   5   9     1281.63     1588.86    389.27 o   0.62057
   1   5   9     3495.25     4183.77    452.59 o   0.62622
   2   5   9       59.66      551.87    457.07 o   0.63804
  -1  -8  10       35.71       49.14    484.46 o   0.64493
   0  -8  10       41.38       62.79    608.27 o   0.64288
   1  -8  10      322.91      217.58    492.67 o   0.64695
  -3  -7  10    10633.00    10617.88    642.48 o   0.63780
  -2  -7  10     7348.03     7219.16    566.78 o   0.62330
  -1  -7  10       24.66      178.36    436.71 o   0.61492
   0  -7  10      496.91      548.70    440.24 o   0.61289
   1  -7  10      304.88      559.95    495.55 o   0.61729
   2  -7  10      232.20      315.36    555.15 o   0.62798
   3  -7  10     4116.04     5047.44    553.07 o   0.64464
  -4  -6  10     2829.84     3056.15    650.26 o   0.63357
  -3  -6  10      569.87      366.77    468.14 o   0.61269
  -2  -6  10        6.23        0.00    485.34 o   0.59771
  -1  -6  10     9412.64     9246.47    445.74 o   0.58910
   0  -6  10     2079.27     2233.20    396.84 o   0.58712
   1  -6  10      187.32      383.99    491.30 o   0.59184
   2  -6  10       56.18      186.08    488.45 o   0.60311
   3  -6  10     9616.64    10407.43    606.42 o   0.62057
   4  -6  10       27.74      274.41    776.86 o   0.64371
  -5  -5  10     7366.11     7495.78    486.13 o   0.64058
  -4  -5  10     1326.78      875.57    493.54 o   0.61366
  -3  -5  10    14063.43    14581.52    638.10 o   0.59221
  -2  -5  10     2068.50     2040.65    473.18 o   0.57684
  -1  -5  10     1080.41     1190.73    349.06 o   0.56805
   0  -5  10     3384.50     3646.47    417.19 o   0.56613
   1  -5  10     2211.68     1794.32    366.62 o   0.57117
   2  -5  10     4413.98     4407.29    534.32 o   0.58297
   3  -5  10     8451.86     8044.24    571.01 o   0.60115
   4  -5  10     6574.66     6883.12    596.15 o   0.62514
  -5  -4  10     7783.68     8243.00    475.33 o   0.62617
  -4  -4  10    11677.09    12506.72    430.18 o   0.59873
  -3  -4  10     4020.62     3854.86    389.30 o   0.57686
  -2  -4  10      541.34      621.29    357.61 o   0.56121
  -1  -4  10     3740.31     3781.11    326.85 o   0.55231
   0  -4  10      316.96       80.50    336.75 o   0.55049
   1  -4  10     2025.48     1649.00    318.53 o   0.55580
   2  -4  10    11118.32    10592.92    449.65 o   0.56807
   3  -4  10      541.52      687.21    461.48 o   0.58684
   4  -4  10     4113.56     4587.61    540.99 o   0.61152
   5  -4  10     6964.17     6468.20    480.08 o   0.64143
  -6  -3  10     7927.94     7475.36    535.01 o   0.64954
  -5  -3  10        3.10      227.77    341.86 o   0.61689
  -4  -3  10    60565.20    64506.81    743.32 o   0.58916
  -3  -3  10     1137.71     1116.41    319.84 o   0.56706
  -2  -3  10     2267.16     2316.62    377.82 o   0.55127
  -1  -3  10      178.12      123.31    305.24 o   0.54236
   0  -3  10       67.82       45.28    258.27 o   0.54064
   1  -3  10       24.68       96.05    266.13 o   0.54620
   2  -3  10     2439.18     2924.67    332.61 o   0.55881
   3  -3  10     4730.69     5337.11    416.01 o   0.57802
   4  -3  10      240.99      371.08    389.41 o   0.60319
   5  -3  10      820.86      733.50    385.88 o   0.63362
  -6  -2  10       84.29       38.86    396.19 o   0.64571
  -5  -2  10      832.13      981.65    368.50 o   0.61299
  -4  -2  10     3301.46     2826.67    340.40 o   0.58520
  -3  -2  10     8399.26     8355.50    368.98 o   0.56309
  -2  -2  10    13676.50    13693.76    492.32 o   0.54733
  -1  -2  10     1634.07     1267.97    299.25 o   0.53850
   0  -2  10     4658.63     4429.37    288.30 o   0.53692
   1  -2  10      151.20      213.81    284.11 o   0.54266
   2  -2  10     3258.09     3264.88    328.64 o   0.55549
   3  -2  10     4977.64     5739.00    399.38 o   0.57495
   4  -2  10     1778.59     1401.32    403.61 o   0.60038
   5  -2  10     5234.65     6774.85    463.19 o   0.63107
  -6  -1  10      232.55      337.09    406.23 o   0.64708
  -5  -1  10       39.48      426.21    366.33 o   0.61456
  -4  -1  10     6335.79     6205.87    389.70 o   0.58698
  -3  -1  10     3433.69     3378.93    347.43 o   0.56508
  -2  -1  10       76.58       68.61    289.98 o   0.54952
  -1  -1  10     5035.29     5218.73    331.73 o   0.54087
   0  -1  10     7179.74     7165.67    308.05 o   0.53944
   1  -1  10       25.55      210.83    274.07 o   0.54530
   2  -1  10     5644.75     5859.98    353.88 o   0.55822
   3  -1  10     8359.42     8117.33    463.90 o   0.57772
   4  -1  10     9646.48    10049.67    469.65 o   0.60316
   5  -1  10       80.73       85.64    431.62 o   0.63384
  -5   0  10     1376.64     1203.21    374.41 o   0.62156
  -4   0  10      833.40      938.42    325.50 o   0.59444
  -3   0  10      927.24     1123.90    319.00 o   0.57296
  -2   0  10      764.00      449.66    294.92 o   0.55777
  -1   0  10      385.78      329.82    225.59 o   0.54938
   0   0  10      699.84      797.02    292.61 o   0.54812
   1   0  10     2042.05     2362.50    366.31 o   0.55403
   2   0  10      463.82      333.08    327.26 o   0.56689
   3   0  10        7.40       75.72    374.90 o   0.58624
   4   0  10    11445.13    11481.31    511.30 o   0.61146
   5   0  10      275.89       26.87    520.94 o   0.64186
  -5   1  10     2187.92     2095.53    478.51 o   0.63382
  -4   1  10      587.56      772.91    408.53 o   0.60738
  -3   1  10     1087.76     1080.32    349.83 o   0.58650
  -2   1  10     3527.72     3482.21    301.54 o   0.57181
  -1   1  10      194.08      142.99    265.95 o   0.56377
   0   1  10      143.78      208.52    277.24 o   0.56268
   1   1  10     2525.39     2929.45    367.76 o   0.56858
   2   1  10     2128.76     2144.70    382.18 o   0.58125
   3   1  10       85.30       94.47    416.34 o   0.60027
   4   1  10       96.79       58.44    432.75 o   0.62505
  -4   2  10      770.43      447.49    461.68 o   0.62544
  -3   2  10        0.01      224.80    375.35 o   0.60532
  -2   2  10      536.78      519.35    356.20 o   0.59123
  -1   2  10      855.08      571.64    312.25 o   0.58360
   0   2  10        2.31        3.13    290.29 o   0.58268
   1   2  10       90.57      176.29    452.27 o   0.58851
   2   2  10     4897.78     6307.04    567.49 o   0.60089
   3   2  10     6847.91     6855.89    550.44 o   0.61943
  -4   3  10       20.78       87.19    613.17 o   0.64821
  -3   3  10      610.16      394.87    486.17 o   0.62895
  -2   3  10     4933.89     4966.90    454.02 o   0.61552
  -1   3  10      432.40      109.46    354.90 o   0.60832
   0   3  10       79.69        2.76    334.05 o   0.60757
   1   3  10     4604.61     5418.24    578.90 o   0.61330
   2   3  10     9213.30    10315.92    632.64 o   0.62531
  -2   4  10     1953.42     2421.65    470.51 o   0.64414
  -1   4  10     3510.19     4452.32    404.04 o   0.63739
   0   4  10      249.66      877.37    386.11 o   0.63679
   1   4  10       43.82      174.08    414.59 o   0.64238
  -2  -6  11     2650.84     2452.65    634.14 o   0.64199
  -1  -6  11     2074.90     1909.44    501.24 o   0.63418
   0  -6  11     1771.27     1735.96    491.43 o   0.63255
   1  -6  11     5744.22     5426.40    606.71 o   0.63713
  -2   6 -11     5835.11     6021.60    877.35 o   0.64781
  -3  -5  11     2007.95     1773.15    613.54 o   0.63768
  -2  -5  11      412.82      492.70    537.02 o   0.62364
  -1  -5  11     1163.25     1032.77    459.87 o   0.61572
   0  -5  11     5068.45     4894.88    471.47 o   0.61416
   1  -5  11      424.62      221.04    539.63 o   0.61901
   2  -5  11     2889.93     2898.11    557.20 o   0.63012
  -4  -4  11      947.78     1004.89    869.62 o   0.64453
  -3  -4  11       92.34       39.75    425.04 o   0.62448
  -2  -4  11      197.06      125.35    384.75 o   0.61026
  -1  -4  11       28.17      172.80    358.59 o   0.60230
   0  -4  11     2873.56     3311.72    434.72 o   0.60084
   1  -4  11     6142.02     6544.01    471.51 o   0.60592
   2  -4  11       29.48      317.77    392.37 o   0.61740
   3  -4  11      476.19      530.46    424.69 o   0.63492
  -4  -3  11     7554.62     8160.29    436.35 o   0.63666
  -3  -3  11      713.84      612.10    410.69 o   0.61647
  -2  -3  11     2671.31     2642.42    431.02 o   0.60220
  -1  -3  11       19.47       81.44    332.56 o   0.59426
   0  -3  11     2829.19     2963.45    448.79 o   0.59291
   1  -3  11     5840.52     6340.56    376.61 o   0.59820
   2  -3  11     2178.02     1877.37    433.21 o   0.60995
   3  -3  11     4660.06     6424.56    463.85 o   0.62780
  -4  -2  11        1.30       75.40    385.92 o   0.63401
  -3  -2  11     2518.81     2670.66    448.71 o   0.61387
  -2  -2  11     3127.81     2832.66    451.11 o   0.59966
  -1  -2  11        0.39       67.19    328.16 o   0.59182
   0  -2  11     2952.79     2843.73    354.46 o   0.59060
   1  -2  11     6993.13     7027.35    377.46 o   0.59604
   2  -2  11    10232.03    10796.71    419.86 o   0.60796
   3  -2  11       49.19       14.25    438.92 o   0.62599
   4  -2  11     1462.17     1437.76    776.86 o   0.64963
  -4  -1  11      290.22      158.40    379.68 o   0.63666
  -3  -1  11      258.16      257.28    342.62 o   0.61673
  -2  -1  11      112.93       52.71    402.15 o   0.60272
  -1  -1  11     2408.19     2440.46    387.55 o   0.59506
   0  -1  11      215.75       53.29    301.04 o   0.59397
   1  -1  11       12.53       63.32    334.00 o   0.59952
   2  -1  11    10443.42    10622.87    425.57 o   0.61150
   3  -1  11      137.22      247.37    416.22 o   0.62955
  -4   0  11     2246.25     1827.59    509.81 o   0.64454
  -3   0  11      334.69      197.77    378.10 o   0.62499
  -2   0  11       24.25      258.74    371.27 o   0.61130
  -1   0  11     2499.30     2743.42    379.79 o   0.60387
   0   0  11     2392.69     2892.03    328.71 o   0.60294
   1   0  11      193.22      336.96    387.06 o   0.60852
   2   0  11        0.01       42.29    401.84 o   0.62046
   3   0  11      682.32      204.69    468.57 o   0.63838
  -3   1  11      591.32      282.46    464.25 o   0.63843
  -2   1  11       68.13      162.13    439.38 o   0.62516
  -1   1  11      181.31      393.15    378.54 o   0.61803
   0   1  11     5224.76     6505.40    456.35 o   0.61724
   1   1  11     5930.27     6219.09    566.68 o   0.62283
   2   1  11    11780.54    14142.78    650.01 o   0.63462
  -2   2  11       28.23      135.95    472.79 o   0.64397
  -1   2  11     3975.77     4319.85    422.29 o   0.63717
   0   2  11     8196.28     8719.43    500.00 o   0.63653
   1   2  11     2730.09     3638.95    595.61 o   0.64207
  -1  -3  12     3885.52     3796.39    524.82 o   0.64664
   0  -3  12     7259.15     6995.51    510.58 o   0.64560
  -1  -2  12       37.12      229.56    459.40 o   0.64540
   0  -2  12     7264.83     7372.85    487.17 o   0.64448
   1  -2  12       89.94        0.00    469.57 o   0.64966
  -1  -1  12      285.20       92.76    776.86 o   0.64935
   0  -1  12       78.85      210.61    485.57 o   0.64856
 
